# Supplementary material for: Selection signatures of Fuzhong Buffalo based on whole-genome sequences
Source: BMC Genomics. 2020 Sep 29;21:674. doi: 10.1186/s12864-020-07095-8 (PMC7526191; doi:10.1186/s12864-020-07095-8)
Supplement: Supplementary file 1 — Additional file 1: Table S1. Overview of sample information and sequencing statistics. [file 12864_2020_7095_MOESM1_ESM.xlsx]

## Sheet: Sheet1
Table S1. Overview of sample information and sequencing statistics
sample	Breed	Region	Gender	Accession number	Refrence	Total reads	mapping rate	duplication	mean_depth(X)	3X	4X
FZ8	Fuzhong	Guangxi	female		this study	180521603	0.9959	0.0545	9.8894	0.9615	0.9388
FZ13	Fuzhong	Guangxi	female		this study	205648545	0.9947	0.0628	11.1937	0.9536	0.9235
FZ4	Fuzhong	Guangxi	female		this study	177989886	0.9965	0.0546	9.7533	0.9608	0.9367
FZ11	Fuzhong	Guangxi	female		this study	178007715	0.9928	0.0583	9.6966	0.9422	0.901
FZ2	Fuzhong	Guangxi	female		this study	178825993	0.9957	0.0543	9.7955	0.9611	0.9373
FZ15	Fuzhong	Guangxi	female		this study	220950107	0.9957	0.0601	12.1054	0.9708	0.9626
FZ10	Fuzhong	Guangxi	female		this study	193789559	0.9955	0.0557	10.6121	0.9659	0.9497
FZ1	Fuzhong	Guangxi	female		this study	188550810	0.9966	0.0561	10.3392	0.9637	0.9445
FZ9	Fuzhong	Guangxi	female		this study	199402651	0.9951	0.057	10.9119	0.9673	0.953
FZ14	Fuzhong	Guangxi	female		this study	201477590	0.9927	0.0607	10.9668	0.9568	0.9313
FZ5	Fuzhong	Guangxi	female		this study	207339773	0.9944	0.0586	11.3404	0.9693	0.9579
FZ12	Fuzhong	Guangxi	female		this study	187052129	0.9857	0.0552	10.1397	0.9633	0.9432
FZ3	Fuzhong	Guangxi	female		this study	172487342	0.9946	0.0528	9.4414	0.9578	0.9302
FZ16	Fuzhong	Guangxi	female		this study	180849335	0.993	0.0551	9.8705	0.9577	0.9305
FZ7	Fuzhong	Guangxi	female		this study	188515240	0.9951	0.0556	10.312	0.9629	0.9421
JH6	Jianghan	Upper Yangtze	male	SRR9208806	[1]	195494516	0.986	0.0586	10.4214	0.96	0.9333
FL42	Fulin	Upper Yangtze	male	SRR9208779	[1]	247677107	0.9782	0.0708	13.1352	0.9675	0.95
YB18	Fuling	Upper Yangtze	male	SRR9208736	[1]	187930181	0.9955	0.0607	10.1528	0.9557	0.9253
GY2	Guangyuan	Upper Yangtze	male	SRR9208753	[1]	192797732	0.9949	0.0588	10.4791	0.9602	0.9368
FL35	Fulin	Upper Yangtze	male	SRR9208780	[1]	206896472	0.9864	0.066	12.6182	0.9716	0.9599
YB29	Yibin	Upper Yangtze	male	SRR9208738	[1]	185329961	0.997	0.0603	10.0434	0.9587	0.9314
HZ13	Shannan	Upper Yangtze	male	SRR9208818	[1]	168871930	0.9947	0.0528	9.1047	0.9485	0.9096
YB15	Yibin	Upper Yangtze	male	SRR9208764	[1]	192058205	0.9951	0.0603	10.3855	0.9568	0.9284
YB33	Yibin	Upper Yangtze	male	SRR9208737	[1]	205880521	0.9966	0.063	11.1637	0.9634	0.943
HZ7	Shannan	Upper Yangtze	male	SRR9208815	[1]	203317203	0.9145	0.0584	10.0919	0.9594	0.9314
GY5	Guangyuan	Upper Yangtze	male	SRR9208756	[1]	188330184	0.9933	0.0646	10.2039	0.8947	0.843
ES3	Enshi	Upper Yangtze	male	SRR9208776	[1]	223488040	0.9959	0.061	12.0657	0.9696	0.9554
[1]Sun T, Shen J, Achilli A, Chen N, Chen Q, Dang R, Zheng Z, Zhang H, Zhang X, Wang S et al: Genomic analyses reveal distinct genetic architectures and selective pressures in buffaloes. GigaScience 2020, 9(2).
