# Supplementary material for: Selection signatures of Fuzhong Buffalo based on whole-genome sequences
Source: BMC Genomics. 2020 Sep 29;21:674. doi: 10.1186/s12864-020-07095-8 (PMC7526191; doi:10.1186/s12864-020-07095-8)
Supplement: Supplementary file 2 — Additional file 2: Table S2. Distribution of SNPs within various genomic regions. [file 12864_2020_7095_MOESM2_ESM.xlsx]

## Sheet: Sheet1
Table S2 Distribution of SNPs within various genomic regions.
Variant Type	SNP Count
Total number	18216884
intergenic	9958769
intronic	6745434
downstream	159331
upstream	154214
exonic	197643
UTR	181503
Synonymous	128420
Nonsynonymous	63557
stoploss	99
stopgain	740
splicing	836
Others	819157
