# Supplementary material for: Selection signatures of Fuzhong Buffalo based on whole-genome sequences
Source: BMC Genomics. 2020 Sep 29;21:674. doi: 10.1186/s12864-020-07095-8 (PMC7526191; doi:10.1186/s12864-020-07095-8)
Supplement: Supplementary file 3 — Additional file 3: Table S3. A summary of genes from ZFst. [file 12864_2020_7095_MOESM3_ESM.xlsx]

## Sheet: Sheet1
Table S3. A summary of genes from ZFst
Chrom	Starting position	Ending position	ZFst	Gene
5	107900001	107950000	10.5293	LOC102390379
5	107900001	107950000	10.5293	FLI1
2	86080001	86130000	8.39874	KCNH7
2	86060001	86110000	8.32449	KCNH7
12	87040001	87090000	8.14545	LOC102390730
12	87040001	87090000	8.14545	RRM2
12	87040001	87090000	8.14545	CYS1
14	13340001	13390000	7.93813	LOC112578907
3	140720001	140770000	7.79251	NTRK2
22	16160001	16210000	7.74202	C22H18orf25
22	16180001	16230000	7.56122	C22H18orf25
13	85260001	85310000	7.55953	PCDH17
1	183280001	183330000	7.53079	NEK11
10	31260001	31310000	7.45544	LOC112587417
1	183420001	183470000	7.43043	ASTE1
1	183420001	183470000	7.43043	ATP2C1
12	87060001	87110000	7.34478	LOC102390730
12	87060001	87110000	7.34478	CYS1
12	87060001	87110000	7.34478	KLF11
1	183260001	183310000	7.30596	NEK11
5	127140001	127190000	7.2004	TALDO1
5	127140001	127190000	7.2004	LOC102401348
5	127140001	127190000	7.2004	LOC102401130
5	127140001	127190000	7.2004	TMEM80
5	127140001	127190000	7.2004	EPS8L2
5	127140001	127190000	7.2004	DEAF1
22	16200001	16250000	7.18925	C22H18orf25
3	140740001	140790000	7.17338	NTRK2
5	34100001	34150000	7.13895	LOC112585080
5	34100001	34150000	7.13895	HES2
5	34100001	34150000	7.13895	ESPN
5	34100001	34150000	7.13895	ACOT7
2	13020001	13070000	7.12437	KIF13A
12	87020001	87070000	7.10947	LOC102390730
12	87020001	87070000	7.10947	RRM2
1	183400001	183450000	7.0701	ASTE1
1	183400001	183450000	7.0701	ATP2C1
12	87080001	87130000	7.06549	CYS1
12	87080001	87130000	7.06549	KLF11
5	34080001	34130000	7.03873	LOC112585080
5	34080001	34130000	7.03873	HES2
5	34080001	34130000	7.03873	ACOT7
12	87000001	87050000	7.01388	RRM2
24	16360001	16410000	6.94571	PPP4C
24	16360001	16410000	6.94571	TBX6
24	16360001	16410000	6.94571	YPEL3
24	16360001	16410000	6.94571	GDPD3
24	16360001	16410000	6.94571	MAPK3
24	16360001	16410000	6.94571	LOC102403072
7	39940001	39990000	6.93908	ADGRL3
11	3020001	3070000	6.8724	PTPN21
13	85380001	85430000	6.86313	PCDH17
13	85300001	85350000	6.85941	PCDH17
1	183380001	183430000	6.79344	ASTE1
1	183380001	183430000	6.79344	NEK11
13	85360001	85410000	6.73486	PCDH17
4	54380001	54430000	6.73176	SYCP3
4	54380001	54430000	6.73176	CHPT1
4	54380001	54430000	6.73176	GNPTAB
13	85280001	85330000	6.72111	PCDH17
8	20100001	20150000	6.65598	VWDE
1	183300001	183350000	6.63913	NEK11
5	34120001	34170000	6.59184	TNFRSF25
5	34120001	34170000	6.59184	HES2
5	34120001	34170000	6.59184	ESPN
17	2080001	2130000	6.57352	LOC102408479
17	2080001	2130000	6.57352	ZNF280B
17	2080001	2130000	6.57352	LOC102409123
17	2080001	2130000	6.57352	LOC102407705
16	74720001	74770000	6.54765	CNTN5
4	25420001	25470000	6.53554	RERG
5	127160001	127210000	6.52108	TMEM80
5	127160001	127210000	6.52108	EPS8L2
5	127160001	127210000	6.52108	DEAF1
22	16140001	16190000	6.50886	C22H18orf25
21	23120001	23170000	6.46675	CRBN
21	23120001	23170000	6.46675	TRNT1
12	102380001	102430000	6.44836	SPACA9
12	102380001	102430000	6.44836	AK8
2	186940001	186990000	6.43275	LOC112578540
16	74740001	74790000	6.42666	CNTN5
13	85320001	85370000	6.3885	PCDH17
11	3000001	3050000	6.37754	LOC112587762
11	3000001	3050000	6.37754	PTPN21
10	31240001	31290000	6.36713	LOC112587417
14	13360001	13410000	6.3599	CHD6
7	48600001	48650000	6.33647	SCFD2
17	2060001	2110000	6.2665	LOC102408479
17	2060001	2110000	6.2665	ZNF280B
17	2060001	2110000	6.2665	LOC102409123
17	2060001	2110000	6.2665	LOC102407705
1	183440001	183490000	6.22239	ATP2C1
3	124560001	124610000	6.22225	FRMPD1
8	20080001	20130000	6.18315	VWDE
1	156440001	156490000	6.15806	C1H3orf33
1	156440001	156490000	6.15806	PLCH1
8	49300001	49350000	6.14609	NRCAM
3	124580001	124630000	6.13814	FRMPD1
6	9280001	9330000	6.12811	LOC112585526
6	9280001	9330000	6.12811	PEA15
6	9280001	9330000	6.12811	CASQ1
6	9280001	9330000	6.12811	ATP1A4
9	88700001	88750000	6.08704	MEIKIN
3	91540001	91590000	6.07587	CCDC171
15	50660001	50710000	6.07165	CPA6
15	50660001	50710000	6.07165	LOC112579165
8	20120001	20170000	6.07072	VWDE
7	39960001	40010000	6.06995	ADGRL3
13	85420001	85470000	6.05167	PCDH17
22	27800001	27850000	6.04502	LOC112581393
3	140820001	140870000	6.03671	NTRK2
9	88680001	88730000	5.9968	MEIKIN
5	34140001	34190000	5.97521	TNFRSF25
5	34140001	34190000	5.97521	ESPN
5	34140001	34190000	5.97521	PLEKHG5
11	3040001	3090000	5.96115	PTPN21
3	140900001	140950000	5.96074	LOC102390322
3	140900001	140950000	5.96074	NTRK2
7	71060001	71110000	5.95197	STIM2
12	43440001	43490000	5.93622	PUS10
12	43440001	43490000	5.93622	PEX13
10	94800001	94850000	5.91718	FAM135A
22	16460001	16510000	5.91474	EPG5
13	85400001	85450000	5.89523	PCDH17
22	16420001	16470000	5.87688	PSTPIP2
22	16420001	16470000	5.87688	EPG5
20	39480001	39530000	5.8749	OTUD7A
3	140840001	140890000	5.87019	NTRK2
13	85340001	85390000	5.82142	PCDH17
24	16340001	16390000	5.81055	LOC102403941
24	16340001	16390000	5.81055	ALDOA
24	16340001	16390000	5.81055	PPP4C
24	16340001	16390000	5.81055	TBX6
24	16340001	16390000	5.81055	YPEL3
24	16340001	16390000	5.81055	GDPD3
24	16340001	16390000	5.81055	MAPK3
24	16340001	16390000	5.81055	LOC102403072
24	16340001	16390000	5.81055	LOC102400394
16	32560001	32610000	5.8043	ARAP1
16	32560001	32610000	5.8043	LOC112579395
16	32560001	32610000	5.8043	PDE2A
4	152340001	152390000	5.80411	KCNMA1
22	16440001	16490000	5.79203	EPG5
16	82380001	82430000	5.7903	GRIA4
12	43420001	43470000	5.78386	PUS10
2	13000001	13050000	5.77447	LOC112583148
2	13000001	13050000	5.77447	KIF13A
1	183240001	183290000	5.77345	NEK11
4	15340001	15390000	5.73142	NTF3
3	91480001	91530000	5.72685	CCDC171
17	8280001	8330000	5.71816	WSCD2
5	127120001	127170000	5.71674	CEND1
5	127120001	127170000	5.71674	GATD1
5	127120001	127170000	5.71674	TALDO1
5	127120001	127170000	5.71674	LOC102401348
5	127120001	127170000	5.71674	LOC102401130
5	127120001	127170000	5.71674	SLC25A22
5	127120001	127170000	5.71674	EPS8L2
3	140800001	140850000	5.71159	NTRK2
3	38820001	38870000	5.67252	ATP2A3
3	38820001	38870000	5.67252	P2RX1
3	38820001	38870000	5.67252	CAMKK1
6	9300001	9350000	5.66909	LOC112585526
6	9300001	9350000	5.66909	LOC102405290
6	9300001	9350000	5.66909	ATP1A4
1	81100001	81150000	5.64931	LOC112584193
3	91520001	91570000	5.626	CCDC171
21	56860001	56910000	5.60046	PPARG
16	74700001	74750000	5.59055	CNTN5
5	34060001	34110000	5.57139	LOC112585080
5	34060001	34110000	5.57139	ACOT7
3	140880001	140930000	5.55983	NTRK2
5	28080001	28130000	5.55364	KAZN
9	3660001	3710000	5.5503	FBXL17
4	25440001	25490000	5.54805	RERG
1	183360001	183410000	5.54474	ASTE1
1	183360001	183410000	5.54474	NEK11
12	15160001	15210000	5.53986	TTC27
7	60440001	60490000	5.52619	RELL1
7	60440001	60490000	5.52619	C7H4orf19
2	186980001	187030000	5.52531	IGSF21
4	133200001	133250000	5.51926	LOC112584675
4	133200001	133250000	5.51926	LOC112584676
4	133200001	133250000	5.51926	FXYD4
4	133200001	133250000	5.51926	HNRNPF
6	9100001	9150000	5.51644	NHLH1
6	9100001	9150000	5.51644	VANGL2
6	9100001	9150000	5.51644	NCSTN
5	107920001	107970000	5.51265	LOC102390379
5	107920001	107970000	5.51265	FLI1
13	21120001	21170000	5.4917	LOC102398488
10	31280001	31330000	5.48953	LOC112587417
4	152360001	152410000	5.48882	KCNMA1
4	54360001	54410000	5.48454	GNPTAB
24	16380001	16430000	5.47696	GDPD3
24	16380001	16430000	5.47696	MAPK3
24	16380001	16430000	5.47696	LOC102403072
24	16380001	16430000	5.47696	CORO1A
5	119100001	119150000	5.46115	LOC112585207
5	119100001	119150000	5.46115	FERMT3
5	119100001	119150000	5.46115	MACROD1
5	119100001	119150000	5.46115	STIP1
13	21140001	21190000	5.45948	LOC102398488
1	156460001	156510000	5.45854	TRNAC-GCA
1	156460001	156510000	5.45854	PLCH1
21	56840001	56890000	5.45085	PPARG
4	133240001	133290000	5.42742	HNRNPF
5	30840001	30890000	5.4163	MMEL1
5	30840001	30890000	5.4163	TTC34
1	183460001	183510000	5.40512	ATP2C1
7	71040001	71090000	5.40016	LOC102391387
7	71040001	71090000	5.40016	STIM2
6	20700001	20750000	5.38309	TRNAV-UAC
6	20700001	20750000	5.38309	TRNAN-GUU
6	20700001	20750000	5.38309	TRNAV-CAC
6	20700001	20750000	5.38309	TRNAG-CCC
6	20700001	20750000	5.38309	TRNAV-AAC
6	20700001	20750000	5.38309	TRNAV-CAC
6	20700001	20750000	5.38309	TRNAQ-CUG
6	20700001	20750000	5.38309	TRNAN-GUU
6	20700001	20750000	5.38309	TRNAV-CAC
6	20700001	20750000	5.38309	TRNAE-UUC
6	20700001	20750000	5.38309	TRNAG-CCC
6	20700001	20750000	5.38309	TRNAV-AAC
24	37560001	37610000	5.37498	RBFOX1
10	95060001	95110000	5.36531	COL19A1
7	41040001	41090000	5.35463	TRNAC-GCA
4	152600001	152650000	5.34457	LOC112584744
4	152600001	152650000	5.34457	KCNMA1
1	81120001	81170000	5.32747	LOC112584193
16	82400001	82450000	5.31668	GRIA4
2	13040001	13090000	5.30805	LOC112583171
2	13040001	13090000	5.30805	NHLRC1
4	152620001	152670000	5.30142	LOC112584744
4	152620001	152670000	5.30142	KCNMA1
14	43780001	43830000	5.29731	RALGAPA2
3	91500001	91550000	5.27062	CCDC171
5	31480001	31530000	5.26241	LOC112585248
5	31480001	31530000	5.26241	ARHGEF16
5	31480001	31530000	5.26241	MEGF6
4	152320001	152370000	5.2524	KCNMA1
12	15180001	15230000	5.25002	TTC27
14	43760001	43810000	5.24405	RALGAPA2
9	88660001	88710000	5.24325	MEIKIN
2	86040001	86090000	5.23183	KCNH7
13	540001	590000	5.22624	LOC102406570
13	540001	590000	5.22624	CUL4A
13	540001	590000	5.22624	PCID2
4	133260001	133310000	5.22468	HNRNPF
12	102360001	102410000	5.20988	AK8
24	37540001	37590000	5.18671	RBFOX1
5	98860001	98910000	5.17925	NELL1
16	32580001	32630000	5.17895	PDE2A
21	23140001	23190000	5.17561	CRBN
21	23140001	23190000	5.17561	TRNT1
1	124720001	124770000	5.16232	RTP4
2	13060001	13110000	5.15514	LOC112583171
2	13060001	13110000	5.15514	NHLRC1
2	13060001	13110000	5.15514	TPMT
5	34160001	34210000	5.1481	TNFRSF25
5	34160001	34210000	5.1481	ESPN
5	34160001	34210000	5.1481	PLEKHG5
9	88720001	88770000	5.14668	ACSL6
9	88720001	88770000	5.14668	MEIKIN
9	72140001	72190000	5.14279	LOC102390897
20	39500001	39550000	5.13903	OTUD7A
3	126460001	126510000	5.13805	GABBR2
1	23280001	23330000	5.12851	SGCZ
3	104520001	104570000	5.12621	PUM3
5	23200001	23250000	5.12523	TRNAG-CCC
5	23200001	23250000	5.12523	PAPPA2
20	5960001	6010000	5.12216	LOC112581054
6	9260001	9310000	5.11895	LOC112585526
6	9260001	9310000	5.11895	DCAF8
6	9260001	9310000	5.11895	PEA15
6	9260001	9310000	5.11895	CASQ1
6	9260001	9310000	5.11895	ATP1A4
15	50680001	50730000	5.11775	CPA6
15	50680001	50730000	5.11775	LOC112579165
5	31460001	31510000	5.10262	LOC112585248
5	31460001	31510000	5.10262	ARHGEF16
5	31460001	31510000	5.10262	PRDM16
10	95380001	95430000	5.10172	COL19A1
12	26000001	26050000	5.10043	ABCG8
12	26000001	26050000	5.10043	LRPPRC
20	39460001	39510000	5.0964	OTUD7A
1	162860001	162910000	5.0944	RNF13
1	162860001	162910000	5.0944	ANKUB1
18	53520001	53570000	5.08533	PGLYRP1
18	53520001	53570000	5.08533	LOC102389582
18	53520001	53570000	5.08533	LOC112580327
18	53520001	53570000	5.08533	CCDC61
18	53520001	53570000	5.08533	HIF3A
1	183480001	183530000	5.08353	ATP2C1
6	20680001	20730000	5.07054	TRNAV-UAC
6	20680001	20730000	5.07054	TRNAQ-CUG
6	20680001	20730000	5.07054	TRNAN-GUU
6	20680001	20730000	5.07054	TRNAV-CAC
6	20680001	20730000	5.07054	TRNAV-AAC
6	20680001	20730000	5.07054	TRNAV-UAC
6	20680001	20730000	5.07054	TRNAN-GUU
6	20680001	20730000	5.07054	TRNAV-CAC
6	20680001	20730000	5.07054	TRNAG-CCC
6	20680001	20730000	5.07054	TRNAV-AAC
22	17520001	17570000	5.05977	SETBP1
4	15360001	15410000	5.05843	NTF3
7	57020001	57070000	5.05418	LIMCH1
9	72160001	72210000	5.04484	LOC102390897
9	72160001	72210000	5.04484	FAM193B
11	77560001	77610000	5.03881	RPGRIP1
11	77560001	77610000	5.03881	CHD8
11	77560001	77610000	5.03881	SUPT16H
4	152580001	152630000	5.03196	KCNMA1
2	174480001	174530000	5.03046	KHDRBS1
2	81360001	81410000	5.02668	B3GALT1
7	48580001	48630000	5.02298	SCFD2
16	74760001	74810000	5.02051	CNTN5
1	27980001	28030000	5.01774	ZFP42
15	11560001	11610000	5.01769	LOC102389632
15	11560001	11610000	5.01769	FAM92A
16	68780001	68830000	5.01451	CWF19L2
14	13320001	13370000	5.01385	LOC112578907
20	46340001	46390000	5.00668	WHAMM
20	46340001	46390000	5.00668	HOMER2
20	46340001	46390000	5.00668	FSD2
6	9080001	9130000	4.99739	VANGL2
22	17500001	17550000	4.99618	SETBP1
18	14080001	14130000	4.98922	RPL13
18	14080001	14130000	4.98922	LOC112580478
18	14080001	14130000	4.98922	CPNE7
18	14080001	14130000	4.98922	DPEP1
15	180001	230000	4.98355	SNTB1
18	53500001	53550000	4.98172	PGLYRP1
18	53500001	53550000	4.98172	LOC102389582
18	53500001	53550000	4.98172	CCDC61
8	20140001	20190000	4.97654	VWDE
7	85040001	85090000	4.96816	LOC112586300
9	72000001	72050000	4.9472	NHP2
9	72000001	72050000	4.9472	LOC102407764
9	72000001	72050000	4.9472	RMND5B
9	72000001	72050000	4.9472	N4BP3
9	72000001	72050000	4.9472	LOC112587068
13	520001	570000	4.93758	LOC102406570
13	520001	570000	4.93758	CUL4A
13	520001	570000	4.93758	LAMP1
11	77580001	77630000	4.93155	LOC112577871
11	77580001	77630000	4.93155	LOC112577870
11	77580001	77630000	4.93155	CHD8
11	77580001	77630000	4.93155	SUPT16H
18	10140001	10190000	4.92996	KCNG4
12	43400001	43450000	4.92172	PUS10
12	43400001	43450000	4.92172	LOC112578064
2	86020001	86070000	4.91284	KCNH7
2	186920001	186970000	4.91046	LOC112582990
2	186920001	186970000	4.91046	LOC112578540
2	186920001	186970000	4.91046	KLHDC7A
7	56360001	56410000	4.90235	BEND4
22	17480001	17530000	4.89854	SETBP1
14	13620001	13670000	4.89103	LPIN3
14	13620001	13670000	4.89103	EMILIN3
15	160001	210000	4.89013	SNTB1
22	16220001	16270000	4.87676	LOC112581473
22	16220001	16270000	4.87676	C22H18orf25
22	16220001	16270000	4.87676	LOC102412900
13	35480001	35530000	4.853	LOC102408857
3	140760001	140810000	4.85281	NTRK2
9	104100001	104150000	4.85004	SIN3B
9	104100001	104150000	4.85004	NWD1
13	35500001	35550000	4.84133	LOC102408857
13	23840001	23890000	4.8281	GPC5
22	16400001	16450000	4.81465	PSTPIP2
22	16400001	16450000	4.81465	EPG5
2	177680001	177730000	4.80667	TRNAU1AP
2	177680001	177730000	4.80667	RCC1
1	48600001	48650000	4.80254	TIAM1
2	61380001	61430000	4.78766	TFPI
18	14100001	14150000	4.78317	CHMP1A
18	14100001	14150000	4.78317	CPNE7
18	14100001	14150000	4.78317	DPEP1
18	14100001	14150000	4.78317	SPATA33
18	14100001	14150000	4.78317	CDK10
1	169920001	169970000	4.77498	SLC9A9
3	69080001	69130000	4.77032	LOC112584067
1	32580001	32630000	4.76552	TENM3
13	21160001	21210000	4.76385	LOC102398488
8	118660001	118710000	4.75908	PTPRN2
7	116440001	116490000	4.74936	PRDM5
7	39980001	40030000	4.73166	ADGRL3
18	63140001	63190000	4.72566	LENG1
18	63140001	63190000	4.72566	LOC112580349
18	63140001	63190000	4.72566	TFPT
18	63140001	63190000	4.72566	LOC112580350
18	63140001	63190000	4.72566	NDUFA3
18	63140001	63190000	4.72566	TMC4
18	63140001	63190000	4.72566	CNOT3
18	63140001	63190000	4.72566	PRPF31
22	16480001	16530000	4.71678	EPG5
7	7040001	7090000	4.71539	C1QTNF7
12	43500001	43550000	4.71465	LOC112578198
12	43500001	43550000	4.71465	PEX13
12	43500001	43550000	4.71465	KIAA1841
8	98220001	98270000	4.71218	CALD1
8	49320001	49370000	4.69648	NRCAM
7	80220001	80270000	4.68286	FAM184B
7	56920001	56970000	4.68073	LIMCH1
3	124600001	124650000	4.68062	FRMPD1
1	183320001	183370000	4.67977	NEK11
11	2980001	3030000	4.67736	ZC3H14
11	2980001	3030000	4.67736	LOC112587762
11	2980001	3030000	4.67736	PTPN21
7	56940001	56990000	4.67325	LIMCH1
3	104500001	104550000	4.67004	LOC102392561
3	104500001	104550000	4.67004	PUM3
8	32340001	32390000	4.669	SLC25A40
8	32340001	32390000	4.669	RUNDC3B
20	1520001	1570000	4.66445	LOC112580824
24	6480001	6530000	4.66158	TSC22D4
24	6480001	6530000	4.66158	NYAP1
1	190120001	190170000	4.65256	LOC102388928
1	190120001	190170000	4.65256	PCBP3
15	71700001	71750000	4.65032	ASAP1
2	86220001	86270000	4.64128	KCNH7
3	91460001	91510000	4.63741	CCDC171
1	162840001	162890000	4.63549	RNF13
15	11580001	11630000	4.635	LOC102389632
15	11580001	11630000	4.635	FAM92A
2	61400001	61450000	4.63223	TFPI
2	61400001	61450000	4.63223	CALCRL
1	117720001	117770000	4.62615	TMEM44
17	11540001	11590000	4.62426	RPH3A
7	7020001	7070000	4.61643	C1QTNF7
9	88020001	88070000	4.61637	HINT1
9	88020001	88070000	4.61637	LYRM7
7	80240001	80290000	4.61612	FAM184B
4	25400001	25450000	4.61319	RERG
9	88620001	88670000	4.61097	MEIKIN
8	46120001	46170000	4.60993	SRPK2
14	43800001	43850000	4.60166	RALGAPA2
20	46800001	46850000	4.59596	PDE8A
24	500001	550000	4.59585	PDGFA
3	140920001	140970000	4.59136	LOC102390322
3	140920001	140970000	4.59136	NTRK2
22	17460001	17510000	4.58678	SETBP1
8	50880001	50930000	4.58577	ASZ1
4	152640001	152690000	4.58174	LOC112584744
4	152640001	152690000	4.58174	KCNMA1
2	99780001	99830000	4.58106	KIF5C
14	13400001	13450000	4.57475	CHD6
3	1000001	1050000	4.57092	CEP112
18	10120001	10170000	4.56982	TRNAG-CCC
18	10120001	10170000	4.56982	ADAD2
18	10120001	10170000	4.56982	KCNG4
24	16400001	16450000	4.56958	BOLA2B
24	16400001	16450000	4.56958	SLX1A
24	16400001	16450000	4.56958	LOC112581734
24	16400001	16450000	4.56958	LOC102404894
24	16400001	16450000	4.56958	CORO1A
24	16400001	16450000	4.56958	SGF29
9	1700001	1750000	4.56549	MAN2A1
10	95080001	95130000	4.55875	COL19A1
14	43980001	44030000	4.55864	INSM1
14	43980001	44030000	4.55864	CFAP61
14	13600001	13650000	4.55599	LPIN3
14	13600001	13650000	4.55599	EMILIN3
19	1180001	1230000	4.55193	LOC112580673
2	81380001	81430000	4.54379	B3GALT1
18	10860001	10910000	4.54319	GSE1
11	81900001	81950000	4.54286	GMPR2
11	81900001	81950000	4.54286	TINF2
11	81900001	81950000	4.54286	RABGGTA
11	81900001	81950000	4.54286	TGM1
3	140860001	140910000	4.53905	NTRK2
8	20160001	20210000	4.5373	VWDE
15	15940001	15990000	4.53596	MATN2
6	85140001	85190000	4.52678	LOC102411786
11	77540001	77590000	4.52122	RPGRIP1
11	77540001	77590000	4.52122	SUPT16H
4	152380001	152430000	4.5167	KCNMA1
5	28060001	28110000	4.50442	KAZN
12	25840001	25890000	4.49563	PLEKHH2
7	39720001	39770000	4.49086	ADGRL3
11	81920001	81970000	4.4902	NOP9
11	81920001	81970000	4.4902	CIDEB
11	81920001	81970000	4.4902	RABGGTA
11	81920001	81970000	4.4902	DHRS1
11	81920001	81970000	4.4902	TGM1
4	133180001	133230000	4.48999	LOC112584675
4	133180001	133230000	4.48999	LOC112584676
4	133180001	133230000	4.48999	FXYD4
1	196480001	196530000	4.48642	COL6A5
12	102400001	102450000	4.48368	SPACA9
12	102400001	102450000	4.48368	TSC1
12	102400001	102450000	4.48368	AK8
4	155700001	155750000	4.48355	LOC102415088
1	183340001	183390000	4.47883	NEK11
7	116420001	116470000	4.47234	PRDM5
4	38720001	38770000	4.46001	CCDC91
9	42720001	42770000	4.45815	LOC102397604
9	42720001	42770000	4.45815	LOC112587115
9	42720001	42770000	4.45815	LOC102397804
7	48480001	48530000	4.4581	LOC102390144
7	48480001	48530000	4.4581	FIP1L1
7	48480001	48530000	4.4581	SCFD2
13	23820001	23870000	4.45593	GPC5
5	117660001	117710000	4.44483	TMEM179B
5	117660001	117710000	4.44483	TMEM223
5	117660001	117710000	4.44483	LOC112585202
5	117660001	117710000	4.44483	WDR74
5	117660001	117710000	4.44483	TAF6L
5	117660001	117710000	4.44483	NXF1
5	117660001	117710000	4.44483	STX5
19	58200001	58250000	4.43207	OTULIN
19	58200001	58250000	4.43207	ANKH
8	49280001	49330000	4.42185	NRCAM
11	77220001	77270000	4.4213	METTL17
11	77220001	77270000	4.4213	SLC39A2
8	57600001	57650000	4.42125	IMMP2L
16	78760001	78810000	4.419	TMEM123
8	45640001	45690000	4.41853	LHFPL3
1	124700001	124750000	4.41133	RTP4
6	12260001	12310000	4.40946	FCRL3
6	101760001	101810000	4.40634	ST3GAL3
3	38800001	38850000	4.40453	ATP2A3
3	38800001	38850000	4.40453	P2RX1
14	44000001	44050000	4.40075	CFAP61
17	2100001	2150000	4.40042	ZNF280B
17	2100001	2150000	4.40042	LOC102409123
11	3140001	3190000	4.39949	LOC112587763
11	3140001	3190000	4.39949	KCNK10
17	11460001	11510000	4.39777	RPH3A
9	88640001	88690000	4.3967	MEIKIN
11	80560001	80610000	4.39481	DAD1
11	80560001	80610000	4.39481	ABHD4
3	88480001	88530000	4.38985	ADAMTSL1
11	74640001	74690000	4.38585	AVEN
11	74640001	74690000	4.38585	RYR3
1	48580001	48630000	4.38163	TIAM1
16	68760001	68810000	4.37593	CWF19L2
4	9840001	9890000	4.37467	SUN2
4	9840001	9890000	4.37467	GTPBP1
4	9840001	9890000	4.37467	JOSD1
3	13100001	13150000	4.3744	LOC102413975
3	13100001	13150000	4.3744	LOC102413670
3	13100001	13150000	4.3744	LOC112583640
2	104660001	104710000	4.3613	LOC112582252
8	118640001	118690000	4.35859	PTPRN2
3	140700001	140750000	4.35431	NTRK2
11	46800001	46850000	4.35398	WDR72
19	1160001	1210000	4.3505	LOC112580673
1	23260001	23310000	4.34861	SGCZ
18	53540001	53590000	4.34582	LOC112580327
18	53540001	53590000	4.34582	HIF3A
14	18880001	18930000	4.34511	TRNAM-CAU
14	18880001	18930000	4.34511	GDF5
14	18880001	18930000	4.34511	LOC112578726
14	18880001	18930000	4.34511	CEP250
1	183500001	183550000	4.34486	ATP2C1
14	74880001	74930000	4.34004	MACROD2
1	124760001	124810000	4.33982	LOC102398510
2	13080001	13130000	4.33864	NHLRC1
2	13080001	13130000	4.33864	KDM1B
2	13080001	13130000	4.33864	TPMT
5	117680001	117730000	4.33546	LOC112585202
5	117680001	117730000	4.33546	WDR74
5	117680001	117730000	4.33546	LOC112585349
5	117680001	117730000	4.33546	LOC102413176
5	117680001	117730000	4.33546	LOC112585307
5	117680001	117730000	4.33546	LOC112585306
5	117680001	117730000	4.33546	LOC112585304
5	117680001	117730000	4.33546	LOC112585300
5	117680001	117730000	4.33546	LOC112585308
5	117680001	117730000	4.33546	LOC112585301
5	117680001	117730000	4.33546	LOC112585302
5	117680001	117730000	4.33546	LOC112585303
5	117680001	117730000	4.33546	LOC112585297
5	117680001	117730000	4.33546	SLC3A2
5	117680001	117730000	4.33546	STX5
8	32360001	32410000	4.32933	SLC25A40
8	32360001	32410000	4.32933	RUNDC3B
12	95620001	95670000	4.32801	HSPA5
12	95620001	95670000	4.32801	PPP6C
12	95620001	95670000	4.32801	RABEPK
10	86940001	86990000	4.32146	MEI4
1	156480001	156530000	4.32039	TRNAC-GCA
1	156480001	156530000	4.32039	PLCH1
11	80540001	80590000	4.30944	LOC102388984
11	80540001	80590000	4.30944	DAD1
12	43460001	43510000	4.30842	PUS10
12	43460001	43510000	4.30842	PEX13
12	93200001	93250000	4.30642	LOC102395295
12	93200001	93250000	4.30642	LOC102394668
12	93200001	93250000	4.30642	LOC102394994
9	42740001	42790000	4.30568	LOC112587115
9	42740001	42790000	4.30568	LOC102397804
5	39000001	39050000	4.29508	FBXO44
5	39000001	39050000	4.29508	FBXO2
5	39000001	39050000	4.29508	FBXO6
3	91560001	91610000	4.29264	CCDC171
12	43480001	43530000	4.28711	LOC112578198
12	43480001	43530000	4.28711	PEX13
10	1960001	2010000	4.27448	UNC93A
10	1960001	2010000	4.27448	TTLL2
10	1960001	2010000	4.27448	LOC102407667
9	57620001	57670000	4.27061	FGF1
9	57620001	57670000	4.27061	LOC102395002
2	177700001	177750000	4.26974	LOC112582955
2	177700001	177750000	4.26974	LOC112583070
2	177700001	177750000	4.26974	LOC112583071
2	177700001	177750000	4.26974	LOC112583069
2	177700001	177750000	4.26974	RCC1
2	177700001	177750000	4.26974	PHACTR4
12	25760001	25810000	4.26845	PLEKHH2
12	93220001	93270000	4.26513	LOC102394668
12	93220001	93270000	4.26513	LOC112578212
12	93220001	93270000	4.26513	LOC102394994
5	93160001	93210000	4.26398	NARS2
9	8840001	8890000	4.26083	LOC102405384
10	95360001	95410000	4.26083	COL19A1
8	114320001	114370000	4.26048	PRKAG2
5	127180001	127230000	4.2542	TMEM80
5	127180001	127230000	4.2542	EPS8L2
5	127180001	127230000	4.2542	DEAF1
5	127180001	127230000	4.2542	DRD4
3	38840001	38890000	4.25272	P2RX1
3	38840001	38890000	4.25272	CAMKK1
12	25860001	25910000	4.2525	DYNC2LI1
12	25860001	25910000	4.2525	PLEKHH2
1	190140001	190190000	4.25056	PCBP3
2	99760001	99810000	4.25007	KIF5C
1	15140001	15190000	4.24612	LOC112582980
3	133580001	133630000	4.24563	STC1
12	13260001	13310000	4.24538	PAIP2B
17	44960001	45010000	4.24264	LOC112579963
4	3500001	3550000	4.2413	LOC112584369
4	3500001	3550000	4.2413	LOC112584370
4	3500001	3550000	4.2413	TTC38
4	3500001	3550000	4.2413	PKDREJ
15	50640001	50690000	4.23831	CPA6
15	50640001	50690000	4.23831	LOC112579165
12	86820001	86870000	4.23467	HPCAL1
3	13080001	13130000	4.23379	LOC102413975
3	13080001	13130000	4.23379	LOC112583640
6	29280001	29330000	4.23313	LOC102404139
6	29280001	29330000	4.23313	DCLRE1B
6	29280001	29330000	4.23313	AP4B1
6	29280001	29330000	4.23313	BCL2L15
14	43960001	44010000	4.23146	INSM1
14	43960001	44010000	4.23146	RALGAPA2
14	43960001	44010000	4.23146	CFAP61
19	20080001	20130000	4.23124	LOC102412513
19	20080001	20130000	4.23124	LOC112580669
8	118680001	118730000	4.23105	PTPRN2
22	27620001	27670000	4.22787	ABHD3
16	5940001	5990000	4.2262	LOC112579646
16	5940001	5990000	4.2262	LOC102398596
16	5940001	5990000	4.2262	LOC102398272
12	25980001	26030000	4.22549	ABCG8
12	25980001	26030000	4.22549	ABCG5
12	25980001	26030000	4.22549	LRPPRC
5	93140001	93190000	4.21639	NARS2
7	57000001	57050000	4.21456	LIMCH1
10	21120001	21170000	4.20522	FBXO30
10	87280001	87330000	4.20152	HTR1B
6	20720001	20770000	4.19223	TRNAV-AAC
6	20720001	20770000	4.19223	TRNAV-CAC
6	20720001	20770000	4.19223	TRNAQ-CUG
6	20720001	20770000	4.19223	TRNAN-GUU
6	20720001	20770000	4.19223	TRNAV-CAC
6	20720001	20770000	4.19223	TRNAE-UUC
6	20720001	20770000	4.19223	TRNAG-CCC
6	20720001	20770000	4.19223	TRNAV-AAC
6	20720001	20770000	4.19223	TRNAH-GUG
6	20720001	20770000	4.19223	TRNAG-CCC
2	148020001	148070000	4.1905	CPO
17	4820001	4870000	4.18848	ZNRF3
24	3960001	4010000	4.18324	LOC112581730
24	3960001	4010000	4.18324	LOC102402305
24	3960001	4010000	4.18324	LOC102390572
24	3960001	4010000	4.18324	LOC112581727
10	95400001	95450000	4.17568	COL19A1
19	37320001	37370000	4.17494	LOC102416451
19	37320001	37370000	4.17494	SLC1A3
1	196460001	196510000	4.17278	COL6A5
11	77600001	77650000	4.17278	LOC112577871
11	77600001	77650000	4.17278	LOC112577870
11	77600001	77650000	4.17278	CHD8
11	77600001	77650000	4.17278	SUPT16H
8	45660001	45710000	4.16976	LHFPL3
2	107820001	107870000	4.16735	LRP1B
8	46100001	46150000	4.16626	SRPK2
2	146560001	146610000	4.16626	PARD3B
19	32320001	32370000	4.16086	FBXO4
19	32320001	32370000	4.16086	C19H5orf51
3	13060001	13110000	4.16012	LOC102411696
3	13060001	13110000	4.16012	LOC112583640
7	48380001	48430000	4.15932	LOC112586278
7	48380001	48430000	4.15932	FIP1L1
7	48380001	48430000	4.15932	LNX1
20	46820001	46870000	4.15571	SLC28A1
1	28000001	28050000	4.15478	ZFP42
2	149420001	149470000	4.14927	IDH1
19	18440001	18490000	4.14927	LOC102399935
11	3160001	3210000	4.14716	LOC112587763
11	3160001	3210000	4.14716	KCNK10
1	40680001	40730000	4.1456	CSMD1
2	12980001	13030000	4.13417	LOC112583148
2	12980001	13030000	4.13417	KIF13A
18	15460001	15510000	4.13401	PHKB
10	18480001	18530000	4.13146	SASH1
9	104120001	104170000	4.13048	SIN3B
9	104120001	104170000	4.13048	NWD1
7	56880001	56930000	4.12941	LIMCH1
3	7420001	7470000	4.12916	LLGL2
3	7420001	7470000	4.12916	MYO15B
3	7420001	7470000	4.12916	RECQL5
21	3180001	3230000	4.12804	LOC112581240
21	3180001	3230000	4.12804	RBMS3
14	52240001	52290000	4.12212	CUBN
4	38900001	38950000	4.1196	LOC112584860
4	38900001	38950000	4.1196	CCDC91
12	68880001	68930000	4.10771	LCLAT1
2	107800001	107850000	4.10584	LRP1B
10	96440001	96490000	4.10261	TRNAS-GGA
10	96440001	96490000	4.10261	ADGRB3
16	44940001	44990000	4.10237	TEAD1
17	11580001	11630000	4.10108	OAS1
17	11580001	11630000	4.10108	LOC102395010
17	11580001	11630000	4.10108	RPH3A
2	34480001	34530000	4.09968	CDC5L
11	77240001	77290000	4.09927	METTL17
11	77240001	77290000	4.09927	SLC39A2
5	119120001	119170000	4.09576	LOC112585207
5	119120001	119170000	4.09576	TRPT1
5	119120001	119170000	4.09576	NUDT22
5	119120001	119170000	4.09576	FERMT3
5	119120001	119170000	4.09576	STIP1
20	46780001	46830000	4.09173	PDE8A
5	111940001	111990000	4.08289	NFRKB
5	111940001	111990000	4.08289	TMEM45B
5	111940001	111990000	4.08289	PRDM10
24	2140001	2190000	4.08152	CARD11
7	24640001	24690000	4.07713	FRAS1
19	28060001	28110000	4.07489	PARP8
6	20660001	20710000	4.06461	LOC112585568
6	20660001	20710000	4.06461	TRNAV-UAC
6	20660001	20710000	4.06461	TRNAQ-CUG
6	20660001	20710000	4.06461	TRNAN-GUU
6	20660001	20710000	4.06461	TRNAV-CAC
6	20660001	20710000	4.06461	TRNAV-AAC
6	20660001	20710000	4.06461	TRNAV-UAC
6	20660001	20710000	4.06461	LOC102409787
7	7060001	7110000	4.0573	C1QTNF7
5	23220001	23270000	4.0573	TRNAG-CCC
5	23220001	23270000	4.0573	PAPPA2
10	96460001	96510000	4.05727	TRNAS-GGA
10	96460001	96510000	4.05727	ADGRB3
3	91440001	91490000	4.05697	TRNAC-ACA
3	91440001	91490000	4.05697	CCDC171
14	9880001	9930000	4.05442	SYS1
14	9880001	9930000	4.05442	TP53TG5
14	9880001	9930000	4.05442	SDC4
22	53820001	53870000	4.05393	CCDC102B
17	8300001	8350000	4.04976	WSCD2
16	5280001	5330000	4.04661	LOC102391880
16	5280001	5330000	4.04661	LOC112579422
7	48460001	48510000	4.04401	FIP1L1
7	48460001	48510000	4.04401	SCFD2
24	16320001	16370000	4.04236	C24H16orf92
24	16320001	16370000	4.04236	LOC102403941
24	16320001	16370000	4.04236	ALDOA
24	16320001	16370000	4.04236	PPP4C
24	16320001	16370000	4.04236	TBX6
24	16320001	16370000	4.04236	FAM57B
24	16320001	16370000	4.04236	LOC102400394
9	72100001	72150000	4.04179	LOC102408997
9	72100001	72150000	4.04179	B4GALT7
9	72100001	72150000	4.04179	LOC112587068
1	32480001	32530000	4.04053	TENM3
22	27820001	27870000	4.03897	LOC112581393
23	21180001	21230000	4.03891	NDUFB8
23	21180001	21230000	4.03891	TRNAC-GCA
23	21180001	21230000	4.03891	WNT8B
23	21180001	21230000	4.03891	SEC31B
1	32460001	32510000	4.03812	TENM3
2	149440001	149490000	4.0371	IDH1
5	57900001	57950000	4.03686	SLC30A10
9	57600001	57650000	4.03362	FGF1
9	57600001	57650000	4.03362	LOC102395002
24	16480001	16530000	4.03346	NUPR1
24	16480001	16530000	4.03346	APOBR
24	16480001	16530000	4.03346	IL27
24	16480001	16530000	4.03346	LOC102409134
24	16480001	16530000	4.03346	CLN3
8	117060001	117110000	4.0319	EN2
15	62320001	62370000	4.03097	PPDPFL
22	17440001	17490000	4.02998	TRNAY-AUA
22	17440001	17490000	4.02998	SETBP1
1	117740001	117790000	4.02943	TMEM44
10	17220001	17270000	4.0239	LRP11
10	17220001	17270000	4.0239	LOC112587374
10	17220001	17270000	4.0239	PCMT1
12	93560001	93610000	4.02346	LOC112578273
12	93560001	93610000	4.02346	ZBTB6
12	93560001	93610000	4.02346	RC3H2
6	9120001	9170000	4.02138	NHLH1
6	9120001	9170000	4.02138	NCSTN
6	9120001	9170000	4.02138	COPA
12	86800001	86850000	4.01965	HPCAL1
12	93680001	93730000	4.01823	LOC102404906
12	93680001	93730000	4.01823	RABGAP1
18	52180001	52230000	4.01667	ZNF235
18	52180001	52230000	4.01667	LOC102391408
7	48400001	48450000	4.01428	FIP1L1
7	48400001	48450000	4.01428	LNX1
7	80320001	80370000	4.01209	MED28
7	80320001	80370000	4.01209	LAP3
19	38640001	38690000	4.01204	PRLR
7	45060001	45110000	4.01121	POLR2B
7	45060001	45110000	4.01121	LOC102398905
7	45060001	45110000	4.01121	LOC102398050
15	62340001	62390000	4.00302	PPDPFL
10	94840001	94890000	3.99897	COL9A1
1	189200001	189250000	3.99765	UBE2G2
11	91860001	91910000	3.99738	CMYA5
4	38920001	38970000	3.99727	CCDC91
18	53480001	53530000	3.99562	PGLYRP1
18	53480001	53530000	3.99562	CCDC61
18	53480001	53530000	3.99562	NOVA2
12	93700001	93750000	3.99541	LOC102404906
12	93700001	93750000	3.99541	RABGAP1
2	165500001	165550000	3.99502	FAM124B
3	49460001	49510000	3.99086	HNF1B
22	17200001	17250000	3.99072	SLC14A2
9	106860001	106910000	3.98946	SNAP47
9	1840001	1890000	3.97461	MAN2A1
21	50500001	50550000	3.97258	GMPPB
21	50500001	50550000	3.97258	AMIGO3
21	50500001	50550000	3.97258	IP6K1
21	50500001	50550000	3.97258	RNF123
5	39020001	39070000	3.97195	FBXO44
5	39020001	39070000	3.97195	MAD2L2
5	39020001	39070000	3.97195	FBXO2
5	39020001	39070000	3.97195	FBXO6
7	24660001	24710000	3.96921	FRAS1
2	86100001	86150000	3.96921	KCNH7
21	3160001	3210000	3.96817	LOC112581240
21	3160001	3210000	3.96817	RBMS3
1	190100001	190150000	3.96587	LOC102388928
1	190100001	190150000	3.96587	PCBP3
1	32600001	32650000	3.96502	TENM3
7	60420001	60470000	3.96382	LOC112586315
7	60420001	60470000	3.96382	RELL1
15	71680001	71730000	3.96373	ASAP1
5	111960001	112010000	3.96349	NFRKB
5	111960001	112010000	3.96349	PRDM10
1	23340001	23390000	3.96291	SGCZ
13	58340001	58390000	3.96135	LNX2
6	101740001	101790000	3.95735	ST3GAL3
12	1740001	1790000	3.95576	MAL
19	37300001	37350000	3.95568	LOC102416451
19	37300001	37350000	3.95568	SLC1A3
7	85020001	85070000	3.95543	LOC112586306
7	85020001	85070000	3.95543	LOC112586300
12	93600001	93650000	3.95362	ZBTB6
12	93600001	93650000	3.95362	ZBTB26
12	93600001	93650000	3.95362	RABGAP1
16	82420001	82470000	3.94954	GRIA4
10	31220001	31270000	3.94606	LOC112587417
22	17420001	17470000	3.94357	TRNAY-AUA
11	91880001	91930000	3.94154	CMYA5
18	45500001	45550000	3.94014	SCN1B
18	45500001	45550000	3.94014	GRAMD1A
18	45500001	45550000	3.94014	HPN
8	47060001	47110000	3.94003	LOC102411864
2	187000001	187050000	3.93899	IGSF21
21	23100001	23150000	3.9371	CRBN
21	23100001	23150000	3.9371	TRNT1
2	86240001	86290000	3.93461	KCNH7
11	46780001	46830000	3.93116	WDR72
9	42120001	42170000	3.9274	LOC112587052
17	11560001	11610000	3.92584	OAS1
17	11560001	11610000	3.92584	RPH3A
12	95060001	95110000	3.92472	NR5A1
12	95060001	95110000	3.92472	NR6A1
9	30600001	30650000	3.92332	TENM2
4	38700001	38750000	3.92258	CCDC91
4	128920001	128970000	3.92239	MTR
7	24680001	24730000	3.92234	FRAS1
5	108220001	108270000	3.92003	ARHGAP32
12	93580001	93630000	3.91919	ZBTB6
12	93580001	93630000	3.91919	ZBTB26
12	93580001	93630000	3.91919	RC3H2
12	93580001	93630000	3.91919	RABGAP1
10	23360001	23410000	3.91905	ADAT2
4	152560001	152610000	3.91847	KCNMA1
16	64220001	64270000	3.91782	ARHGAP20
10	86960001	87010000	3.91423	MEI4
10	1940001	1990000	3.91247	UNC93A
10	1940001	1990000	3.91247	TTLL2
10	1940001	1990000	3.91247	LOC102407667
12	13280001	13330000	3.91195	PAIP2B
12	13280001	13330000	3.91195	NAGK
7	56900001	56950000	3.90782	LIMCH1
7	41020001	41070000	3.90414	TRNAC-GCA
12	1760001	1810000	3.90102	MAL
2	107460001	107510000	3.89929	LRP1B
6	29260001	29310000	3.89918	LOC102404139
6	29260001	29310000	3.89918	DCLRE1B
6	29260001	29310000	3.89918	AP4B1
6	29260001	29310000	3.89918	HIPK1
3	124620001	124670000	3.8974	TRMT10B
3	124620001	124670000	3.8974	FRMPD1
16	5300001	5350000	3.89672	LOC112579627
16	5300001	5350000	3.89672	LOC102415687
16	5300001	5350000	3.89672	LOC112579422
14	45780001	45830000	3.89351	BANF2
19	58180001	58230000	3.89097	ANKH
7	40000001	40050000	3.89003	ADGRL3
23	21200001	21250000	3.88951	NDUFB8
23	21200001	21250000	3.88951	TRNAC-GCA
23	21200001	21250000	3.88951	SEC31B
23	21200001	21250000	3.88951	HIF1AN
4	33940001	33990000	3.88694	SOX5
3	104480001	104530000	3.88277	LOC102392561
3	104480001	104530000	3.88277	PUM3
19	32340001	32390000	3.87603	C19H5orf51
3	1020001	1070000	3.87543	CEP112
15	15960001	16010000	3.87318	MATN2
3	140780001	140830000	3.87307	NTRK2
5	93120001	93170000	3.87291	NARS2
14	13580001	13630000	3.87195	CHD6
14	13580001	13630000	3.87195	EMILIN3
2	166740001	166790000	3.86817	NYAP2
10	89580001	89630000	3.85998	COL12A1
3	20580001	20630000	3.85861	CCR10
3	20580001	20630000	3.85861	CNTNAP1
3	20580001	20630000	3.85861	PLEKHH3
3	20580001	20630000	3.85861	EZH1
14	49340001	49390000	3.85784	ZNF438
3	20800001	20850000	3.85732	ATP6V0A1
3	20800001	20850000	3.85732	CAVIN1
16	44960001	45010000	3.85425	TEAD1
3	126480001	126530000	3.85401	GABBR2
12	14860001	14910000	3.85299	YIPF4
12	14860001	14910000	3.85299	LOC112578016
12	14860001	14910000	3.85299	BIRC6
4	3520001	3570000	3.85206	LOC112584369
4	3520001	3570000	3.85206	LOC112584370
4	3520001	3570000	3.85206	CDPF1
4	152300001	152350000	3.85055	KCNMA1
7	48500001	48550000	3.84938	LOC102390144
7	48500001	48550000	3.84938	SCFD2
12	14840001	14890000	3.84705	YIPF4
12	14840001	14890000	3.84705	LOC112578016
16	83920001	83970000	3.84466	LOC112579526
8	97580001	97630000	3.83902	LRGUK
2	146540001	146590000	3.83812	PARD3B
4	128940001	128990000	3.83768	TRNAE-UUC
4	128940001	128990000	3.83768	MTR
18	58320001	58370000	3.83699	LOC112577707
18	58320001	58370000	3.83699	LOC102399270
18	58320001	58370000	3.83699	LOC102393424
3	126500001	126550000	3.83683	GABBR2
11	77200001	77250000	3.83455	LOC102406069
11	77200001	77250000	3.83455	RNASE2
9	88000001	88050000	3.83324	HINT1
9	88000001	88050000	3.83324	LYRM7
3	86320001	86370000	3.82894	HACD4
3	86320001	86370000	3.82894	FOCAD
3	15620001	15670000	3.82806	TANC2
15	20160001	20210000	3.82702	UBR5
12	93540001	93590000	3.82277	LOC112578273
12	93540001	93590000	3.82277	RC3H2
21	33580001	33630000	3.82261	FAM19A1
15	67720001	67770000	3.82195	LOC112579211
1	192460001	192510000	3.82047	LOC112586979
1	192460001	192510000	3.82047	LOC102392156
1	126080001	126130000	3.81743	LOC102411942
1	126080001	126130000	3.81743	TRA2B
14	12160001	12210000	3.81612	PTPRT
12	15200001	15250000	3.81549	TTC27
5	30820001	30870000	3.81066	MMEL1
5	30820001	30870000	3.81066	TTC34
7	80260001	80310000	3.80891	FAM184B
12	87100001	87150000	3.80346	CYS1
12	87100001	87150000	3.80346	KLF11
12	87100001	87150000	3.80346	GRHL1
1	189960001	190010000	3.80138	PCBP3
22	35140001	35190000	3.80086	LOC102403233
6	12280001	12330000	3.79609	FCRL3
18	52160001	52210000	3.7948	LOC102392841
18	52160001	52210000	3.7948	LOC102391408
14	9860001	9910000	3.79472	DBNDD2
14	9860001	9910000	3.79472	PIGT
14	9860001	9910000	3.79472	SYS1
14	9860001	9910000	3.79472	TP53TG5
4	128900001	128950000	3.78844	MTR
24	35960001	36010000	3.78817	RBFOX1
18	36580001	36630000	3.78557	WWP2
3	69060001	69110000	3.78417	LOC112584067
9	42000001	42050000	3.78406	MED7
9	42000001	42050000	3.78406	HAVCR2
16	5920001	5970000	3.78291	LOC112579429
16	5920001	5970000	3.78291	LOC112579430
16	5920001	5970000	3.78291	LOC112579646
16	5920001	5970000	3.78291	LOC102398596
6	103440001	103490000	3.78214	GUCA2A
6	103440001	103490000	3.78214	GUCA2B
6	103440001	103490000	3.78214	FOXJ3
21	3600001	3650000	3.78135	RBMS3
1	166480001	166530000	3.78132	LOC102390086
1	166480001	166530000	3.78132	LOC102389096
15	57260001	57310000	3.78113	TOX
9	103540001	103590000	3.77743	LOC112587181
9	103540001	103590000	3.77743	AP1M1
3	39000001	39050000	3.7757	LOC112583755
3	39000001	39050000	3.7757	EMC6
3	39000001	39050000	3.7757	ITGAE
3	39000001	39050000	3.7757	P2RX5
3	39000001	39050000	3.7757	TAX1BP3
3	39000001	39050000	3.7757	CTNS
4	53320001	53370000	3.77414	LOC112584533
4	53320001	53370000	3.77414	PAH
18	58300001	58350000	3.77373	LOC102394178
18	58300001	58350000	3.77373	LOC112577707
18	58300001	58350000	3.77373	LOC102399270
18	58300001	58350000	3.77373	LOC102393424
11	24400001	24450000	3.77283	GPHN
6	85160001	85210000	3.77058	LOC102411786
12	95600001	95650000	3.77003	PPP6C
12	95600001	95650000	3.77003	RABEPK
6	61800001	61850000	3.76866	ADGRL2
21	50520001	50570000	3.7682	GMPPB
21	50520001	50570000	3.7682	AMIGO3
21	50520001	50570000	3.7682	MST1
21	50520001	50570000	3.7682	IP6K1
21	50520001	50570000	3.7682	RNF123
4	53300001	53350000	3.76814	PAH
8	50860001	50910000	3.76573	ASZ1
9	8760001	8810000	3.76436	PAM
9	8760001	8810000	3.76436	LOC102405384
3	12940001	12990000	3.76321	LOC112583639
3	12940001	12990000	3.76321	LOC112583636
14	28640001	28690000	3.76179	OSBPL2
14	28640001	28690000	3.76179	ADRM1
14	28640001	28690000	3.76179	LAMA5
5	127400001	127450000	3.76022	SIGIRR
5	127400001	127450000	3.76022	LOC112585243
5	127400001	127450000	3.76022	LOC112585278
5	127400001	127450000	3.76022	PKP3
5	127400001	127450000	3.76022	B4GALNT4
5	127400001	127450000	3.76022	ANO9
5	93180001	93230000	3.75773	NARS2
24	3980001	4030000	3.75639	LOC102402305
24	3980001	4030000	3.75639	LOC112581887
24	3980001	4030000	3.75639	LOC112581727
24	3980001	4030000	3.75639	RBAK
24	3980001	4030000	3.75639	LOC102402623
14	9780001	9830000	3.7554	LOC112578693
18	14060001	14110000	3.75464	RPL13
18	14060001	14110000	3.75464	LOC112580478
18	14060001	14110000	3.75464	SPG7
18	14060001	14110000	3.75464	CPNE7
11	74660001	74710000	3.7514	AVEN
11	74660001	74710000	3.7514	RYR3
9	3640001	3690000	3.74899	FBXL17
12	93660001	93710000	3.74795	RABGAP1
11	10100001	10150000	3.74669	TRNAK-CUU
7	56380001	56430000	3.74655	BEND4
2	174520001	174570000	3.74653	PTP4A2
9	57640001	57690000	3.7462	LOC102395002
21	3200001	3250000	3.74464	RBMS3
16	78780001	78830000	3.74414	TMEM123
10	18660001	18710000	3.74343	SASH1
22	17400001	17450000	3.74143	TRNAY-AUA
19	31460001	31510000	3.74025	SELENOP
19	31460001	31510000	3.74025	CCDC152
9	43620001	43670000	3.73937	SGCD
12	97160001	97210000	3.73929	ZBTB34
5	82760001	82810000	3.73639	GRM5
5	21680001	21730000	3.73557	SEC16B
5	21680001	21730000	3.73557	LOC102402231
2	27500001	27550000	3.73422	LOC112580183
2	27500001	27550000	3.73422	LOC102399664
2	27500001	27550000	3.73422	LOC112580184
2	27500001	27550000	3.73422	GSTA1
12	31400001	31450000	3.73242	LOC112578287
1	166460001	166510000	3.73132	LOC102390086
1	166460001	166510000	3.73132	LOC102389096
21	53700001	53750000	3.7302	TRNAR-ACG
21	53700001	53750000	3.7302	LOC112581233
21	53700001	53750000	3.7302	SACM1L
21	53700001	53750000	3.7302	LIMD1
8	118700001	118750000	3.72811	PTPRN2
12	14880001	14930000	3.72702	LOC112578016
12	14880001	14930000	3.72702	BIRC6
15	20180001	20230000	3.72527	UBR5
11	83980001	84030000	3.72151	NR2E3
11	83980001	84030000	3.72151	MYO9A
20	5980001	6030000	3.71422	LOC112581054
2	42700001	42750000	3.71003	LOC112580816
2	42700001	42750000	3.71003	ARMC12
2	42700001	42750000	3.71003	FKBP5
3	133560001	133610000	3.70957	STC1
4	31780001	31830000	3.70825	LOC102408797
4	31780001	31830000	3.70825	ABCC9
22	27640001	27690000	3.70735	ABHD3
22	27640001	27690000	3.70735	MIB1
7	48560001	48610000	3.70699	SCFD2
9	42020001	42070000	3.70463	MED7
9	42020001	42070000	3.70463	HAVCR2
18	63160001	63210000	3.70285	LOC112580349
18	63160001	63210000	3.70285	TFPT
18	63160001	63210000	3.70285	LOC112580350
18	63160001	63210000	3.70285	NDUFA3
18	63160001	63210000	3.70285	LOC112580348
18	63160001	63210000	3.70285	CNOT3
18	63160001	63210000	3.70285	OSCAR
18	63160001	63210000	3.70285	TARM1
18	63160001	63210000	3.70285	PRPF31
21	50480001	50530000	3.70261	INKA1
21	50480001	50530000	3.70261	UBA7
21	50480001	50530000	3.70261	CDHR4
21	50480001	50530000	3.70261	IP6K1
5	119080001	119130000	3.70165	MACROD1
17	8260001	8310000	3.70162	WSCD2
9	88740001	88790000	3.70126	ACSL6
9	88740001	88790000	3.70126	MEIKIN
2	100620001	100670000	3.69984	LOC102414856
8	26460001	26510000	3.69729	HDAC9
3	49480001	49530000	3.69584	HNF1B
18	36600001	36650000	3.69524	WWP2
8	50480001	50530000	3.69263	CTTNBP2
8	50480001	50530000	3.69263	CFTR
2	173820001	173870000	3.69247	S100PBP
2	173820001	173870000	3.69247	YARS
5	127020001	127070000	3.68998	CHID1
5	127020001	127070000	3.68998	TSPAN4
5	127020001	127070000	3.68998	AP2A2
7	80300001	80350000	3.68905	MED28
7	80300001	80350000	3.68905	FAM184B
7	80300001	80350000	3.68905	LAP3
16	84060001	84110000	3.68625	LOC102393655
3	104700001	104750000	3.68518	VLDLR
3	104700001	104750000	3.68518	LOC102393430
11	88140001	88190000	3.68294	TRNAE-UUC
11	88140001	88190000	3.68294	MAP2K5
9	1720001	1770000	3.67694	MAN2A1
14	18900001	18950000	3.67625	TRNAM-CAU
14	18900001	18950000	3.67625	GDF5
14	18900001	18950000	3.67625	LOC102415829
14	18900001	18950000	3.67625	CEP250
5	117700001	117750000	3.67472	LOC112585202
5	117700001	117750000	3.67472	WDR74
5	117700001	117750000	3.67472	LOC112585349
5	117700001	117750000	3.67472	LOC102413176
5	117700001	117750000	3.67472	LOC112585307
5	117700001	117750000	3.67472	LOC112585306
5	117700001	117750000	3.67472	LOC112585304
5	117700001	117750000	3.67472	LOC112585300
5	117700001	117750000	3.67472	LOC112585308
5	117700001	117750000	3.67472	LOC112585301
5	117700001	117750000	3.67472	LOC112585302
5	117700001	117750000	3.67472	LOC112585303
5	117700001	117750000	3.67472	LOC112585297
5	117700001	117750000	3.67472	LOC112585352
5	117700001	117750000	3.67472	SLC3A2
5	117700001	117750000	3.67472	STX5
9	88040001	88090000	3.67242	LYRM7
9	88040001	88090000	3.67242	LOC102397478
15	67700001	67750000	3.6674	LOC112579211
1	132880001	132930000	3.66688	TRNAG-UCC
8	26440001	26490000	3.66537	HDAC9
16	84000001	84050000	3.66406	LOC102399064
16	84000001	84050000	3.66406	LOC102399395
1	80001	130000	3.66359	LOC112587351
4	11980001	12030000	3.66233	ADIPOR2
1	40700001	40750000	3.65814	CSMD1
1	23320001	23370000	3.65696	SGCZ
13	23860001	23910000	3.65622	GPC5
5	24400001	24450000	3.65294	TNR
10	89600001	89650000	3.64918	COL12A1
2	173140001	173190000	3.64592	PRSS56
2	173140001	173190000	3.64592	CHRND
2	173140001	173190000	3.64592	CHRNG
2	173140001	173190000	3.64592	EIF4E2
12	93640001	93690000	3.64562	RABGAP1
11	24420001	24470000	3.64543	GPHN
5	119020001	119070000	3.64357	FLRT1
5	119020001	119070000	3.64357	MACROD1
6	103420001	103470000	3.63472	FOXJ3
24	360001	410000	3.63304	LOC112581773
24	360001	410000	3.63304	FAM20C
1	23300001	23350000	3.63107	SGCZ
17	4840001	4890000	3.62872	ZNRF3
16	5260001	5310000	3.62757	LOC102414007
16	5260001	5310000	3.62757	LOC102412701
16	5260001	5310000	3.62757	LOC102391880
16	5260001	5310000	3.62757	LOC112579422
5	16540001	16590000	3.62335	NMNAT2
1	124780001	124830000	3.62239	LOC102398510
1	124780001	124830000	3.62239	MASP1
18	10160001	10210000	3.62231	WFDC1
21	56540001	56590000	3.62148	RAF1
8	98240001	98290000	3.62039	CALD1
19	20100001	20150000	3.62033	LOC112580669
8	46140001	46190000	3.6182	SRPK2
4	15380001	15430000	3.61691	NTF3
12	93280001	93330000	3.61559	LOC102400342
12	93280001	93330000	3.61559	LOC102389991
12	93280001	93330000	3.61559	LOC102389652
1	189980001	190030000	3.61559	PCBP3
3	22420001	22470000	3.61524	KRT25
3	22420001	22470000	3.61524	KRT24
3	22420001	22470000	3.61524	LOC102390041
14	74900001	74950000	3.61458	MACROD2
21	33620001	33670000	3.61107	FAM19A1
9	1680001	1730000	3.60981	MAN2A1
22	920001	970000	3.60702	PHLPP1
20	39440001	39490000	3.59978	OTUD7A
12	94860001	94910000	3.59554	NEK6
16	5000001	5050000	3.59414	LOC112579415
16	5000001	5050000	3.59414	LOC112579613
24	1620001	1670000	3.59178	SNX8
24	1620001	1670000	3.59178	EIF3B
1	183220001	183270000	3.58943	NEK11
4	13700001	13750000	3.58729	LOC102413088
4	13700001	13750000	3.58729	TSPAN11
3	168240001	168290000	3.58595	TRNAY-GUA
3	168240001	168290000	3.58595	PAPPA
14	45760001	45810000	3.58485	BANF2
12	93180001	93230000	3.5845	LOC112578233
12	93180001	93230000	3.5845	LOC102395295
12	93180001	93230000	3.5845	LOC102394994
5	125300001	125350000	3.58357	KCNQ1
15	57280001	57330000	3.58258	TOX
5	15420001	15470000	3.58173	C5H1orf21
2	27480001	27530000	3.58137	LOC112580183
2	27480001	27530000	3.58137	LOC102399334
2	27480001	27530000	3.58137	LOC102399664
2	27480001	27530000	3.58137	GSTA1
15	71720001	71770000	3.57858	ASAP1
19	20060001	20110000	3.5763	LOC102412513
19	20060001	20110000	3.5763	PDE4D
5	98880001	98930000	3.57469	NELL1
2	42680001	42730000	3.57452	LOC112580816
2	42680001	42730000	3.57452	ARMC12
20	1540001	1590000	3.56978	LOC112580824
2	34520001	34570000	3.56948	CDC5L
5	34320001	34370000	3.56902	DNAJC11
16	52200001	52250000	3.5685	LOC112579690
18	21880001	21930000	3.56748	FTO
12	29800001	29850000	3.56351	MSH6
12	29800001	29850000	3.56351	FBXO11
9	104080001	104130000	3.56313	NWD1
12	42540001	42590000	3.56266	LOC112578060
2	166720001	166770000	3.56165	NYAP2
10	26260001	26310000	3.56159	LOC102411167
6	29300001	29350000	3.5568	DCLRE1B
6	29300001	29350000	3.5568	AP4B1
6	29300001	29350000	3.5568	BCL2L15
6	29300001	29350000	3.5568	PTPN22
4	113440001	113490000	3.55617	LOC112584784
22	17220001	17270000	3.5557	SLC14A2
6	11020001	11070000	3.55162	LOC102414422
10	86920001	86970000	3.54888	MEI4
9	72120001	72170000	3.54789	LOC102408997
9	72120001	72170000	3.54789	LOC102390897
9	72120001	72170000	3.54789	B4GALT7
6	116260001	116310000	3.54787	COL6A3
6	101780001	101830000	3.54581	ST3GAL3
11	43200001	43250000	3.54417	ATP8B4
7	60400001	60450000	3.54381	LOC112586315
7	60400001	60450000	3.54381	RELL1
21	33600001	33650000	3.54113	FAM19A1
5	82780001	82830000	3.53948	GRM5
15	71760001	71810000	3.53874	ASAP1
15	11540001	11590000	3.53828	LOC102389632
1	48780001	48830000	3.53811	TIAM1
4	38740001	38790000	3.53535	CCDC91
15	45420001	45470000	3.53433	STAU2
16	83980001	84030000	3.53066	LOC102400388
16	83980001	84030000	3.53066	LOC102393980
3	13040001	13090000	3.53017	LOC102411696
3	13040001	13090000	3.53017	LOC102412023
18	45480001	45530000	3.52877	GRAMD1A
4	109280001	109330000	3.52789	ACSS3
22	53800001	53850000	3.52411	CCDC102B
7	20080001	20130000	3.52367	LOC102400940
7	20080001	20130000	3.52367	SCD5
20	34980001	35030000	3.5211	LOXL1
20	34980001	35030000	3.5211	STOML1
20	34980001	35030000	3.5211	PML
3	7440001	7490000	3.52006	SMIM6
3	7440001	7490000	3.52006	MYO15B
3	7440001	7490000	3.52006	RECQL5
3	7440001	7490000	3.52006	SMIM5
2	105960001	106010000	3.51902	ARHGAP15
8	45620001	45670000	3.51729	LHFPL3
12	48420001	48470000	3.51535	LOC112578276
12	48420001	48470000	3.51535	LOC112578275
12	48420001	48470000	3.51535	IMMT
12	48420001	48470000	3.51535	PTCD3
12	48420001	48470000	3.51535	POLR1A
14	9800001	9850000	3.514	LOC112578693
14	9800001	9850000	3.514	LOC102405068
7	57040001	57090000	3.51398	LIMCH1
18	14560001	14610000	3.51066	ORC6
18	14560001	14610000	3.51066	VPS35
1	201000001	201050000	3.51058	KCNH8
17	11500001	11550000	3.51047	RPH3A
4	54400001	54450000	3.50839	SYCP3
4	54400001	54450000	3.50839	CHPT1
24	11540001	11590000	3.50776	AUTS2
8	97520001	97570000	3.50721	EXOC4
2	173160001	173210000	3.50493	PRSS56
2	173160001	173210000	3.50493	CHRND
2	173160001	173210000	3.50493	CHRNG
2	173160001	173210000	3.50493	EIF4E2
1	29960001	30010000	3.50493	LRP2BP
1	29960001	30010000	3.50493	SNX25
14	43740001	43790000	3.50052	RALGAPA2
2	187020001	187070000	3.49959	IGSF21
12	93720001	93770000	3.49882	LOC102404906
12	93720001	93770000	3.49882	RABGAP1
16	68800001	68850000	3.49721	CWF19L2
6	76800001	76850000	3.49715	GNG12
18	21860001	21910000	3.49622	FTO
17	11520001	11570000	3.49496	RPH3A
9	9720001	9770000	3.49447	LOC112587108
18	44460001	44510000	3.4931	TRNAG-UCC
18	44460001	44510000	3.4931	KIAA0355
4	113460001	113510000	3.49178	LOC112584784
12	93260001	93310000	3.49173	LOC102400342
15	15600001	15650000	3.49124	MTDH
16	84040001	84090000	3.49066	LOC102393655
8	46580001	46630000	3.48784	LOC102400822
8	46580001	46630000	3.48784	ATXN7L1
12	94700001	94750000	3.48217	TRNAG-CCC
9	72080001	72130000	3.48165	LOC102408997
9	72080001	72130000	3.48165	B4GALT7
9	72080001	72130000	3.48165	LOC112587068
6	107460001	107510000	3.47847	SF3A3
6	107460001	107510000	3.47847	INPP5B
6	107460001	107510000	3.47847	LOC112585717
5	100680001	100730000	3.47729	NAV2
8	22140001	22190000	3.47713	DGKB
12	29820001	29870000	3.4737	TRNAC-GCA
12	29820001	29870000	3.4737	MSH6
12	29820001	29870000	3.4737	FBXO11
3	22440001	22490000	3.47326	KRT24
3	22440001	22490000	3.47326	LOC102390041
22	17180001	17230000	3.47307	SLC14A2
7	72060001	72110000	3.47055	TRNAA-UGC
18	7400001	7450000	3.47019	TRNAG-CCC
18	7400001	7450000	3.47019	LOC112580523
18	7400001	7450000	3.47019	GCSH
18	7400001	7450000	3.47019	C18H16orf46
18	7400001	7450000	3.47019	PKD1L2
5	24380001	24430000	3.46924	TNR
5	34300001	34350000	3.46877	THAP3
5	34300001	34350000	3.46877	DNAJC11
11	80580001	80630000	3.46863	DAD1
11	80580001	80630000	3.46863	ABHD4
1	55400001	55450000	3.46792	TRNAE-UUC
1	55400001	55450000	3.46792	JAM2
16	83940001	83990000	3.46773	LOC112579526
16	83940001	83990000	3.46773	LOC102393980
1	156380001	156430000	3.46118	SLC33A1
1	156380001	156430000	3.46118	C1H3orf33
2	32680001	32730000	3.45981	LOC112580258
2	32680001	32730000	3.45981	RCAN2
15	62360001	62410000	3.45847	PPDPFL
15	62360001	62410000	3.45847	SNAI2
7	57980001	58030000	3.45663	LOC102391596
7	57980001	58030000	3.45663	RBM47
5	16520001	16570000	3.45554	SMG7
5	16520001	16570000	3.45554	NMNAT2
9	88600001	88650000	3.45537	FNIP1
9	88600001	88650000	3.45537	MEIKIN
21	50460001	50510000	3.45491	INKA1
21	50460001	50510000	3.45491	UBA7
21	50460001	50510000	3.45491	CDHR4
21	50460001	50510000	3.45491	IP6K1
21	50460001	50510000	3.45491	TRAIP
1	189940001	189990000	3.45485	PCBP3
3	91580001	91630000	3.45184	CCDC171
2	34500001	34550000	3.45156	CDC5L
2	32700001	32750000	3.45058	RCAN2
24	16220001	16270000	3.44948	LOC112581724
24	16220001	16270000	3.44948	KCTD13
24	16220001	16270000	3.44948	TMEM219
24	16220001	16270000	3.44948	LOC112581808
11	3200001	3250000	3.44902	KCNK10
8	26480001	26530000	3.44852	LOC112586702
8	26480001	26530000	3.44852	HDAC9
21	3460001	3510000	3.44833	RBMS3
4	155680001	155730000	3.44797	LOC102415088
22	900001	950000	3.44658	PHLPP1
16	84020001	84070000	3.44586	LOC102399064
16	84020001	84070000	3.44586	LOC102399395
1	189220001	189270000	3.44441	UBE2G2
1	189220001	189270000	3.44441	SUMO3
23	50240001	50290000	3.44014	JAKMIP3
1	23360001	23410000	3.43943	SGCZ
8	114300001	114350000	3.43726	PRKAG2
18	59140001	59190000	3.43644	LOC102414331
2	166840001	166890000	3.43586	NYAP2
3	49440001	49490000	3.43567	HNF1B
13	58360001	58410000	3.43428	LNX2
8	50900001	50950000	3.43299	ASZ1
13	23780001	23830000	3.43249	GPC5
21	3440001	3490000	3.42912	RBMS3
22	16380001	16430000	3.42855	PSTPIP2
3	15600001	15650000	3.42814	TANC2
8	50500001	50550000	3.42504	CTTNBP2
8	50500001	50550000	3.42504	CFTR
4	119800001	119850000	3.42052	LOC102391955
4	119800001	119850000	3.42052	LOC102391624
4	119800001	119850000	3.42052	LOC102391296
1	24400001	24450000	3.41882	LOC102408128
14	76140001	76190000	3.41822	SEL1L2
9	42240001	42290000	3.41748	LOC112586847
9	106840001	106890000	3.41704	SNAP47
2	13100001	13150000	3.41658	KDM1B
2	13100001	13150000	3.41658	LOC112579544
2	13100001	13150000	3.41658	TPMT
12	102340001	102390000	3.41537	AK8
6	106220001	106270000	3.41488	MACF1
4	128980001	129030000	3.41419	MTR
14	28660001	28710000	3.412	ADRM1
14	28660001	28710000	3.412	LAMA5
5	34240001	34290000	3.4108	TAS1R1
5	34240001	34290000	3.4108	NOL9
5	34240001	34290000	3.4108	ZBTB48
5	34240001	34290000	3.4108	KLHL21
5	34240001	34290000	3.4108	PHF13
1	48620001	48670000	3.40855	TIAM1
8	117040001	117090000	3.4083	EN2
20	46360001	46410000	3.40745	WHAMM
20	46360001	46410000	3.40745	FSD2
7	85000001	85050000	3.40718	LOC112586306
7	85000001	85050000	3.40718	LOC112586300
5	97840001	97890000	3.40655	LOC112585155
5	97840001	97890000	3.40655	FANCF
7	72320001	72370000	3.40628	LOC112586333
7	72320001	72370000	3.40628	SLC34A2
16	83960001	84010000	3.40403	LOC102400388
16	83960001	84010000	3.40403	LOC102393980
1	189500001	189550000	3.40326	LOC112586922
2	44080001	44130000	3.40321	HMGA1
2	44080001	44130000	3.40321	LOC102409453
14	4820001	4870000	3.40085	RIPOR3
22	17260001	17310000	3.39858	SLC14A2
19	28100001	28150000	3.39584	PARP8
18	10880001	10930000	3.39455	GSE1
3	91600001	91650000	3.39356	CCDC171
7	56960001	57010000	3.39225	LIMCH1
17	11480001	11530000	3.39195	RPH3A
12	57920001	57970000	3.39077	TRNAS-GGA
10	87260001	87310000	3.39044	HTR1B
2	100640001	100690000	3.38943	LOC102414856
5	34040001	34090000	3.38838	ACOT7
6	111220001	111270000	3.38833	CSMD2
4	13180001	13230000	3.38721	LOC112584460
4	13180001	13230000	3.38721	WASHC1
4	13180001	13230000	3.38721	DDX11
3	92300001	92350000	3.38693	FREM1
2	188360001	188410000	3.3868	ATP13A2
2	188360001	188410000	3.3868	MFAP2
2	188360001	188410000	3.3868	CROCC
13	560001	610000	3.38636	CUL4A
13	560001	610000	3.38636	PCID2
13	560001	610000	3.38636	PROZ
11	3120001	3170000	3.38408	SPATA7
10	95040001	95090000	3.38159	COL19A1
6	111200001	111250000	3.38107	CSMD2
1	55380001	55430000	3.38017	GABPA
1	55380001	55430000	3.38017	ATP5PF
1	55380001	55430000	3.38017	JAM2
14	45800001	45850000	3.3794	BANF2
14	45800001	45850000	3.3794	RRBP1
24	520001	570000	3.37849	LOC112581733
24	520001	570000	3.37849	PDGFA
24	520001	570000	3.37849	LOC112581732
16	44980001	45030000	3.3763	TEAD1
13	500001	550000	3.37578	GRTP1
13	500001	550000	3.37578	LOC102406570
13	500001	550000	3.37578	LAMP1
3	980001	1030000	3.37359	CEP112
17	44980001	45030000	3.372	LOC112579963
5	107840001	107890000	3.37011	ETS1
2	13180001	13230000	3.36992	DEK
2	13180001	13230000	3.36992	RNF144B
1	105400001	105450000	3.36967	LSAMP
2	114260001	114310000	3.3668	LCT
15	15640001	15690000	3.3668	MTDH
5	73320001	73370000	3.36644	LOC102389837
15	15920001	15970000	3.36515	MATN2
2	96020001	96070000	3.36375	LOC112583020
2	96020001	96070000	3.36375	ARL6IP6
2	96020001	96070000	3.36375	PRPF40A
6	11040001	11090000	3.36315	LOC102414422
6	11040001	11090000	3.36315	LOC102411806
6	73520001	73570000	3.3628	PTGER3
2	100600001	100650000	3.36011	LOC102414856
18	65740001	65790000	3.35986	A1BG
18	65740001	65790000	3.35986	LOC112580467
18	65740001	65790000	3.35986	RPS5
18	65740001	65790000	3.35986	RNF225
18	65740001	65790000	3.35986	ZNF584
18	65740001	65790000	3.35986	ZNF132
4	38760001	38810000	3.35891	CCDC91
2	58340001	58390000	3.35841	MFSD6
14	82820001	82870000	3.35817	TMX4
12	94680001	94730000	3.35789	TRNAG-CCC
7	56980001	57030000	3.35773	LIMCH1
15	77540001	77590000	3.3577	TRNAC-ACA
10	94580001	94630000	3.35581	SDHAF4
9	42100001	42150000	3.35532	LOC102410816
9	42100001	42150000	3.35532	LOC112587052
22	16120001	16170000	3.35307	C22H18orf25
5	114280001	114330000	3.35255	LOC102390744
10	43940001	43990000	3.35082	TRNAC-GCA
10	43940001	43990000	3.35082	BACH2
24	2120001	2170000	3.35006	CARD11
9	106880001	106930000	3.34819	LOC112587022
9	106880001	106930000	3.34819	SNAP47
2	99540001	99590000	3.34775	LYPD6B
20	62140001	62190000	3.34471	TTC23
20	62140001	62190000	3.34471	LRRC28
2	166760001	166810000	3.34326	NYAP2
3	79600001	79650000	3.3394	MOB3B
21	33540001	33590000	3.33923	FAM19A1
9	107660001	107710000	3.33871	LOC102412183
9	107660001	107710000	3.33871	LOC102404666
9	107660001	107710000	3.33871	LOC102404341
19	1200001	1250000	3.33814	LOC112580673
12	27020001	27070000	3.33608	LOC102414896
12	27020001	27070000	3.33608	SIX3
14	13380001	13430000	3.33581	CHD6
12	22240001	22290000	3.33537	SLC8A1
21	33560001	33610000	3.33534	FAM19A1
16	76040001	76090000	3.33367	CNTN5
2	181020001	181070000	3.33323	CLIC4
13	19940001	19990000	3.33241	LOC102398037
13	19940001	19990000	3.33241	LOC102405871
10	94780001	94830000	3.33241	FAM135A
11	84040001	84090000	3.33181	THSD4
3	13120001	13170000	3.32995	LOC102413975
3	13120001	13170000	3.32995	LOC102413670
3	13120001	13170000	3.32995	UTS2R
5	127040001	127090000	3.32929	POLR2L
5	127040001	127090000	3.32929	CHID1
5	127040001	127090000	3.32929	TSPAN4
5	127040001	127090000	3.32929	LOC102407694
3	104720001	104770000	3.32888	LOC102393430
19	28080001	28130000	3.32762	PARP8
9	1820001	1870000	3.32663	MAN2A1
8	97500001	97550000	3.32378	EXOC4
2	114280001	114330000	3.32238	UBXN4
2	114280001	114330000	3.32238	LCT
3	15640001	15690000	3.32181	TANC2
3	88500001	88550000	3.32118	ADAMTSL1
2	114100001	114150000	3.31753	DARS
2	58360001	58410000	3.3169	MFSD6
20	62460001	62510000	3.31501	LOC112580929
1	189520001	189570000	3.31438	ADARB1
10	43960001	44010000	3.31362	TRNAC-GCA
10	43960001	44010000	3.31362	BACH2
3	137740001	137790000	3.31288	AQP3
3	137740001	137790000	3.31288	AQP7
3	137740001	137790000	3.31288	LOC112583932
4	9860001	9910000	3.31159	TOMM22
4	9860001	9910000	3.31159	CBY1
4	9860001	9910000	3.31159	GTPBP1
4	9860001	9910000	3.31159	JOSD1
14	52260001	52310000	3.31099	CUBN
12	24380001	24430000	3.3103	PKDCC
3	50640001	50690000	3.30926	CA4
3	50640001	50690000	3.30926	USP32
4	1	50000	3.30923	RABL2B
4	1	50000	3.30923	ACR
10	62560001	62610000	3.30795	AFG1L
6	116280001	116330000	3.30726	COL6A3
2	96040001	96090000	3.30666	LOC112583020
2	96040001	96090000	3.30666	ARL6IP6
2	96040001	96090000	3.30666	PRPF40A
3	89140001	89190000	3.30471	ADAMTSL1
10	94940001	94990000	3.30197	COL9A1
9	42040001	42090000	3.30052	MED7
9	42040001	42090000	3.30052	HAVCR2
9	42040001	42090000	3.30052	LOC102410816
24	3780001	3830000	3.29929	FSCN1
24	3780001	3830000	3.29929	LOC102414942
24	3780001	3830000	3.29929	RNF216
2	104680001	104730000	3.29616	LOC112582252
6	103400001	103450000	3.29359	FOXJ3
14	40620001	40670000	3.29345	UCN3
14	40620001	40670000	3.29345	TUBAL3
8	75920001	75970000	3.29255	LOC102414190
8	75920001	75970000	3.29255	ADCY1
3	52040001	52090000	3.29123	BRIP1
4	109260001	109310000	3.28953	ACSS3
22	35120001	35170000	3.28841	LOC102403233
15	11600001	11650000	3.28677	RBM12B
15	11600001	11650000	3.28677	LOC112579082
15	11600001	11650000	3.28677	LOC102389632
15	11600001	11650000	3.28677	FAM92A
4	113540001	113590000	3.28356	E2F7
2	107440001	107490000	3.28038	LRP1B
7	71020001	71070000	3.27759	LOC102391387
7	71020001	71070000	3.27759	STIM2
7	48520001	48570000	3.27644	SCFD2
9	42700001	42750000	3.27636	LOC102397604
9	42700001	42750000	3.27636	LOC112587115
8	20060001	20110000	3.27553	TMEM106B
9	107680001	107730000	3.27463	LOC102412183
9	107680001	107730000	3.27463	LOC102404666
9	107680001	107730000	3.27463	LOC102404341
9	107680001	107730000	3.27463	RNF187
12	105100001	105150000	3.27334	NSMF
12	105100001	105150000	3.27334	PNPLA7
6	9140001	9190000	3.27315	NCSTN
6	9140001	9190000	3.27315	COPA
1	189180001	189230000	3.27101	UBE2G2
1	189180001	189230000	3.27101	TSPEAR
18	10100001	10150000	3.26945	TRNAG-CCC
18	10100001	10150000	3.26945	TAF1C
18	10100001	10150000	3.26945	ADAD2
18	10100001	10150000	3.26945	KCNG4
18	10100001	10150000	3.26945	DNAAF1
22	680001	730000	3.26712	BCL2
13	9000001	9050000	3.26575	ITGBL1
12	43380001	43430000	3.26562	REL
12	43380001	43430000	3.26562	PUS10
12	43380001	43430000	3.26562	LOC112578064
14	76160001	76210000	3.26441	SEL1L2
17	1420001	1470000	3.2643	BCR
17	1420001	1470000	3.2643	SPECC1L
12	68860001	68910000	3.26427	LCLAT1
2	96000001	96050000	3.26178	ARL6IP6
19	18460001	18510000	3.26151	LOC102399935
19	18460001	18510000	3.26151	PDE4D
6	61960001	62010000	3.26101	ADGRL2
4	129000001	129050000	3.25921	MTR
12	93360001	93410000	3.25907	LOC102416441
12	93360001	93410000	3.25907	LOC102416110
12	93360001	93410000	3.25907	LOC102415793
9	2360001	2410000	3.25759	FER
9	42140001	42190000	3.25674	LOC112587052
23	21140001	21190000	3.25641	WNT8B
23	21140001	21190000	3.25641	SEC31B
9	30580001	30630000	3.256	TENM2
6	67540001	67590000	3.25471	ST6GALNAC3
14	13420001	13470000	3.25468	CHD6
2	147880001	147930000	3.25422	MDH1B
2	147880001	147930000	3.25422	FASTKD2
2	61560001	61610000	3.25277	CALCRL
13	23800001	23850000	3.25274	GPC5
10	18460001	18510000	3.24953	SASH1
19	22940001	22990000	3.24912	IL6ST
3	49580001	49630000	3.24773	LOC112583797
3	49580001	49630000	3.24773	SYNRG
23	21220001	21270000	3.24753	NDUFB8
23	21220001	21270000	3.24753	TRNAC-GCA
23	21220001	21270000	3.24753	SEC31B
23	21220001	21270000	3.24753	HIF1AN
9	85640001	85690000	3.24567	FBN2
5	74920001	74970000	3.24419	KCNT2
12	68900001	68950000	3.24408	LCLAT1
4	80260001	80310000	3.24241	CNTN1
6	107440001	107490000	3.24038	SF3A3
6	107440001	107490000	3.24038	INPP5B
6	107440001	107490000	3.24038	LOC112585717
2	12960001	13010000	3.24014	LOC112583148
2	12960001	13010000	3.24014	KIF13A
21	50440001	50490000	3.23984	LOC112581130
21	50440001	50490000	3.23984	INKA1
21	50440001	50490000	3.23984	CAMKV
21	50440001	50490000	3.23984	UBA7
21	50440001	50490000	3.23984	CDHR4
21	50440001	50490000	3.23984	TRAIP
16	83900001	83950000	3.23904	LOC112579526
21	3620001	3670000	3.23833	RBMS3
21	3640001	3690000	3.23825	RBMS3
13	8980001	9030000	3.23668	ITGBL1
9	50660001	50710000	3.23636	ABLIM3
9	41980001	42030000	3.23499	FAM71B
9	41980001	42030000	3.23499	MED7
18	15440001	15490000	3.23375	ITFG1
18	15440001	15490000	3.23375	PHKB
13	1080001	1130000	3.23367	SOX1
4	13280001	13330000	3.23364	TEX52
4	13280001	13330000	3.23364	NRIP2
4	13280001	13330000	3.23364	FOXM1
4	13280001	13330000	3.23364	RHNO1
4	13280001	13330000	3.23364	TULP3
12	93620001	93670000	3.23293	ZBTB6
12	93620001	93670000	3.23293	ZBTB26
12	93620001	93670000	3.23293	RABGAP1
12	29780001	29830000	3.23247	MSH6
5	127060001	127110000	3.23126	POLR2L
5	127060001	127110000	3.23126	PNPLA2
5	127060001	127110000	3.23126	LOC112585324
5	127060001	127110000	3.23126	PIDD1
5	127060001	127110000	3.23126	CHID1
5	127060001	127110000	3.23126	TSPAN4
5	127060001	127110000	3.23126	LOC102407694
5	127060001	127110000	3.23126	RPLP2
8	47640001	47690000	3.23104	CCDC71L
10	26280001	26330000	3.23014	LOC102411167
1	156420001	156470000	3.22784	C1H3orf33
1	156420001	156470000	3.22784	PLCH1
20	34960001	35010000	3.22723	LOC112580778
20	34960001	35010000	3.22723	LOXL1
20	34960001	35010000	3.22723	STOML1
16	34300001	34350000	3.22485	LOC102401960
16	34300001	34350000	3.22485	TRIM68
16	34300001	34350000	3.22485	LOC102400888
16	34300001	34350000	3.22485	LOC102406614
8	22160001	22210000	3.22419	DGKB
18	59160001	59210000	3.22304	LOC102414331
8	43880001	43930000	3.22252	FAM185A
8	43880001	43930000	3.22252	FBXL13
12	86840001	86890000	3.22115	HPCAL1
8	97380001	97430000	3.22	EXOC4
3	49600001	49650000	3.21945	SYNRG
1	126340001	126390000	3.21767	IGF2BP2
9	3460001	3510000	3.21649	FBXL17
13	51000001	51050000	3.21641	PCDH9
7	56860001	56910000	3.21551	TRNAG-CCC
7	56860001	56910000	3.21551	LIMCH1
23	47020001	47070000	3.21405	LOC112581577
4	11960001	12010000	3.21386	LOC112584376
4	11960001	12010000	3.21386	ADIPOR2
20	1100001	1150000	3.21318	PPP1R13B
7	36320001	36370000	3.21197	EPHA5
8	51260001	51310000	3.21142	ST7
3	168880001	168930000	3.20893	ASTN2
16	32540001	32590000	3.20893	ARAP1
16	32540001	32590000	3.20893	LOC112579395
16	32540001	32590000	3.20893	PDE2A
3	92320001	92370000	3.20696	FREM1
2	86700001	86750000	3.20529	FAP
5	15440001	15490000	3.20425	C5H1orf21
4	12000001	12050000	3.20274	ADIPOR2
4	12000001	12050000	3.20274	WNT5B
17	66860001	66910000	3.20156	FAM160A1
9	107840001	107890000	3.20093	GRM6
7	45080001	45130000	3.19975	LOC112586117
7	45080001	45130000	3.19975	LOC102398905
7	45080001	45130000	3.19975	LOC102398050
9	107420001	107470000	3.19951	OBSCN
9	38120001	38170000	3.19696	TRNAC-ACA
5	82660001	82710000	3.19668	GRM5
15	20140001	20190000	3.19597	UBR5
7	32240001	32290000	3.19419	LOC102397372
7	32240001	32290000	3.19419	SULT1E1
2	99480001	99530000	3.19378	LYPD6B
8	49440001	49490000	3.1926	PNPLA8
19	57040001	57090000	3.19156	FBXL7
6	103380001	103430000	3.19066	FOXJ3
23	21160001	21210000	3.18978	WNT8B
23	21160001	21210000	3.18978	SEC31B
1	201020001	201070000	3.18877	KCNH8
6	9060001	9110000	3.18545	VANGL2
2	105980001	106030000	3.18263	ARHGAP15
5	108240001	108290000	3.18074	ARHGAP32
13	58380001	58430000	3.17975	LOC102400385
13	58380001	58430000	3.17975	POLR1D
13	58380001	58430000	3.17975	LNX2
13	58380001	58430000	3.17975	LOC112578454
5	24360001	24410000	3.17967	TNR
12	25880001	25930000	3.17899	LOC102409985
12	25880001	25930000	3.17899	DYNC2LI1
12	25880001	25930000	3.17899	PLEKHH2
3	52100001	52150000	3.1786	BRIP1
22	22980001	23030000	3.17764	TRNAG-CCC
12	42620001	42670000	3.1769	LOC112578060
9	57660001	57710000	3.17586	LOC102395002
1	55420001	55470000	3.17309	TRNAE-UUC
1	55420001	55470000	3.17309	JAM2
24	560001	610000	3.17027	TRNAW-CCA
24	560001	610000	3.17027	LOC112581732
24	560001	610000	3.17027	PRKAR1B
11	77260001	77310000	3.16992	METTL17
11	77260001	77310000	3.16992	RNASE13
11	77260001	77310000	3.16992	SLC39A2
11	77260001	77310000	3.16992	NDRG2
11	77260001	77310000	3.16992	TPPP2
1	162880001	162930000	3.1697	LOC112586193
1	162880001	162930000	3.1697	RNF13
1	162880001	162930000	3.1697	ANKUB1
14	68200001	68250000	3.16909	CELF2
22	59980001	60030000	3.16846	GALR1
24	16240001	16290000	3.16688	TMEM219
24	16240001	16290000	3.16688	TAOK2
24	16240001	16290000	3.16688	LOC112581808
12	25780001	25830000	3.16616	PLEKHH2
12	31900001	31950000	3.16586	NRXN1
9	38940001	38990000	3.16564	CCNJL
18	14220001	14270000	3.1654	FANCA
18	14220001	14270000	3.1654	SPIRE2
8	97600001	97650000	3.16416	LRGUK
1	126180001	126230000	3.16246	IGF2BP2
2	31440001	31490000	3.16241	PTCHD4
8	92440001	92490000	3.16044	HILPDA
8	92440001	92490000	3.16044	FAM71F2
8	92440001	92490000	3.16044	FAM71F1
5	75000001	75050000	3.15964	LOC102416626
18	59640001	59690000	3.15759	LOC112580424
11	75260001	75310000	3.15737	LOC102402727
11	75260001	75310000	3.15737	LOC102403376
11	75260001	75310000	3.15737	LOC102403054
6	66980001	67030000	3.15616	ST6GALNAC5
11	43180001	43230000	3.15482	ATP8B4
4	119760001	119810000	3.15356	LOC102391955
4	119760001	119810000	3.15356	LOC102391624
5	108480001	108530000	3.15312	BARX2
4	11420001	11470000	3.1529	CACNA1C
12	43960001	44010000	3.15266	SOWAHC
12	43960001	44010000	3.15266	2019-09-10
12	93240001	93290000	3.15208	LOC112578212
3	12920001	12970000	3.15142	LOC112583638
3	12920001	12970000	3.15142	LOC112583639
22	39860001	39910000	3.14981	DTNA
3	89160001	89210000	3.14959	ADAMTSL1
5	127420001	127470000	3.14762	SIGIRR
5	127420001	127470000	3.14762	LOC112585243
5	127420001	127470000	3.14762	PKP3
5	127420001	127470000	3.14762	B4GALNT4
16	34280001	34330000	3.14709	LOC102409196
16	34280001	34330000	3.14709	LOC112579331
16	34280001	34330000	3.14709	LOC102402285
16	34280001	34330000	3.14709	LOC102401960
16	34280001	34330000	3.14709	TRIM68
1	190200001	190250000	3.14367	PCBP3
12	93300001	93350000	3.14326	LOC102400342
12	93300001	93350000	3.14326	LOC102389991
12	93300001	93350000	3.14326	LOC102389652
12	93300001	93350000	3.14326	LOC102389334
14	62160001	62210000	3.14304	PLXDC2
6	101800001	101850000	3.13964	KDM4A
6	101800001	101850000	3.13964	ST3GAL3
23	21240001	21290000	3.13951	HIF1AN
2	99560001	99610000	3.13838	LYPD6B
23	20900001	20950000	3.13838	ERLIN1
23	20900001	20950000	3.13838	CHUK
24	580001	630000	3.13567	TRNAW-CCA
24	580001	630000	3.13567	LOC112581890
24	580001	630000	3.13567	PRKAR1B
24	580001	630000	3.13567	LOC102395637
11	81720001	81770000	3.13449	LOC102393738
11	81720001	81770000	3.13449	CPNE6
11	81720001	81770000	3.13449	LOC102392353
11	81720001	81770000	3.13449	CARMIL3
1	82060001	82110000	3.13348	EPHA3
22	880001	930000	3.13301	PHLPP1
6	67180001	67230000	3.13227	ST6GALNAC5
14	19960001	20010000	3.13167	LOC112579002
14	19960001	20010000	3.13167	ASIP
2	13220001	13270000	3.13118	TRNAA-UGC
2	13220001	13270000	3.13118	RNF144B
6	76820001	76870000	3.13096	GNG12
17	45060001	45110000	3.13057	LOC112579963
2	149400001	149450000	3.13	LOC102411974
9	30620001	30670000	3.12942	TENM2
5	31440001	31490000	3.12797	LOC112585248
5	31440001	31490000	3.12797	ARHGEF16
5	31440001	31490000	3.12797	PRDM16
14	12660001	12710000	3.12608	PTPRT
4	38680001	38730000	3.126	CCDC91
22	53840001	53890000	3.12551	CCDC102B
1	98840001	98890000	3.1252	DPPA2
11	81740001	81790000	3.12334	CPNE6
11	81740001	81790000	3.12334	LOC102392353
11	81740001	81790000	3.12334	CARMIL3
11	81740001	81790000	3.12334	NRL
11	81740001	81790000	3.12334	PCK2
6	61940001	61990000	3.12288	ADGRL2
12	43940001	43990000	3.12263	SOWAHC
9	57860001	57910000	3.11997	SPRY4
9	57860001	57910000	3.11997	LOC102395002
2	99800001	99850000	3.11961	KIF5C
3	48720001	48770000	3.11923	AP2B1
2	13200001	13250000	3.11918	RNF144B
1	55440001	55490000	3.11542	TRNAE-UUC
1	55440001	55490000	3.11542	JAM2
11	88120001	88170000	3.11512	MAP2K5
7	60040001	60090000	3.11488	TBC1D1
1	189240001	189290000	3.11359	UBE2G2
1	189240001	189290000	3.11359	SUMO3
1	189240001	189290000	3.11359	PTTG1IP
1	114660001	114710000	3.11304	LOC112585014
1	114660001	114710000	3.11304	LOC112585019
1	114660001	114710000	3.11304	SNX4
2	2660001	2710000	3.11211	LOC112579149
2	2660001	2710000	3.11211	LOC112579145
10	86980001	87030000	3.11164	MEI4
14	9820001	9870000	3.11104	LOC102405068
14	9820001	9870000	3.11104	PIGT
6	61780001	61830000	3.11101	ADGRL2
12	29840001	29890000	3.1106	TRNAC-GCA
12	29840001	29890000	3.1106	FBXO11
21	53680001	53730000	3.10824	TRNAR-ACG
21	53680001	53730000	3.10824	LOC112581233
21	53680001	53730000	3.10824	SACM1L
21	53680001	53730000	3.10824	LIMD1
2	181500001	181550000	3.10816	IFNLR1
9	41940001	41990000	3.10761	ITK
3	39020001	39070000	3.10677	EMC6
3	39020001	39070000	3.10677	P2RX5
3	39020001	39070000	3.10677	TAX1BP3
3	39020001	39070000	3.10677	CTNS
3	39020001	39070000	3.10677	SHPK
8	37440001	37490000	3.10663	PCLO
11	99400001	99450000	3.10614	KCNN2
1	117700001	117750000	3.10556	TMEM44
1	117700001	117750000	3.10556	LSG1
1	100001	150000	3.1054	LOC112587351
24	6460001	6510000	3.10534	LOC102406855
24	6460001	6510000	3.10534	C24H7orf61
24	6460001	6510000	3.10534	TSC22D4
24	6460001	6510000	3.10534	NYAP1
9	57580001	57630000	3.10392	LOC112587168
9	57580001	57630000	3.10392	FGF1
9	57580001	57630000	3.10392	LOC102395002
16	35640001	35690000	3.10367	LOC112579349
16	35640001	35690000	3.10367	LOC112579350
6	106200001	106250000	3.10304	MACF1
1	32500001	32550000	3.10293	TENM3
22	940001	990000	3.1015	PHLPP1
12	105080001	105130000	3.0997	PNPLA7
1	196440001	196490000	3.09942	COL6A5
3	68900001	68950000	3.09918	LOC102395771
2	105940001	105990000	3.09827	ARHGAP15
21	53640001	53690000	3.09824	SACM1L
24	1640001	1690000	3.0974	EIF3B
24	1640001	1690000	3.0974	LOC102390463
18	52320001	52370000	3.09616	ZNF180
18	52320001	52370000	3.09616	CEACAM20
18	52320001	52370000	3.09616	ZNF285
23	16060001	16110000	3.09548	LOC102396619
12	103820001	103870000	3.09156	CACFD1
12	103820001	103870000	3.09156	ADAMTS13
12	103820001	103870000	3.09156	SLC2A6
10	77760001	77810000	3.08915	NKAIN2
11	87980001	88030000	3.08775	SKOR1
11	87980001	88030000	3.08775	MAP2K5
3	163420001	163470000	3.08764	ECPAS
20	39520001	39570000	3.0869	OTUD7A
1	126200001	126250000	3.08504	IGF2BP2
10	21140001	21190000	3.08235	FBXO30
1	32640001	32690000	3.08011	TENM3
8	49420001	49470000	3.07885	PNPLA8
8	49420001	49470000	3.07885	NRCAM
5	82740001	82790000	3.07877	GRM5
11	56480001	56530000	3.07805	RAB8B
20	62120001	62170000	3.07567	TTC23
20	62120001	62170000	3.07567	LRRC28
22	39840001	39890000	3.07466	DTNA
15	45400001	45450000	3.07394	STAU2
18	45520001	45570000	3.07298	SCN1B
18	45520001	45570000	3.07298	GRAMD1A
18	45520001	45570000	3.07298	HPN
9	3500001	3550000	3.06992	FBXL17
18	7380001	7430000	3.06967	TRNAG-CCC
18	7380001	7430000	3.06967	LOC112580523
18	7380001	7430000	3.06967	GCSH
18	7380001	7430000	3.06967	CENPN
18	7380001	7430000	3.06967	ATMIN
18	7380001	7430000	3.06967	C18H16orf46
5	71760001	71810000	3.06942	TRNAK-UUU
10	87300001	87350000	3.06923	HTR1B
5	15460001	15510000	3.06687	C5H1orf21
4	70640001	70690000	3.06685	SRGAP1
20	23460001	23510000	3.06627	LOC102409548
11	75280001	75330000	3.06545	LOC102403054
15	71600001	71650000	3.06482	FAM49B
17	66700001	66750000	3.06364	FAM160A1
2	4520001	4570000	3.06356	RIOK1
17	9680001	9730000	3.0635	ANKRD13A
17	9680001	9730000	3.0635	GIT2
8	75900001	75950000	3.06252	IGFBP1
8	75900001	75950000	3.06252	LOC102414190
8	75900001	75950000	3.06252	ADCY1
5	15400001	15450000	3.06098	C5H1orf21
5	21700001	21750000	3.05964	SEC16B
5	21700001	21750000	3.05964	LOC102402231
21	56520001	56570000	3.0589	RAF1
4	119780001	119830000	3.05808	LOC102391955
4	119780001	119830000	3.05808	LOC102391624
4	119780001	119830000	3.05808	LOC102391296
8	49260001	49310000	3.05652	NRCAM
22	39820001	39870000	3.05611	DTNA
19	37280001	37330000	3.05567	LOC102416451
19	37280001	37330000	3.05567	SLC1A3
[truncated: 1,223 more rows]
