# Supplementary material for: Selection signatures of Fuzhong Buffalo based on whole-genome sequences
Source: BMC Genomics. 2020 Sep 29;21:674. doi: 10.1186/s12864-020-07095-8 (PMC7526191; doi:10.1186/s12864-020-07095-8)
Supplement: Supplementary file 4 — Additional file 4: Table S4. A summary of genes from ZHp. [file 12864_2020_7095_MOESM4_ESM.xlsx]

## Sheet: Sheet1
Table S4. A summary of genes from ZHp
Chrom	Starting position	Ending position	ZHp	Gene
10	53900000	53950000	-4.18673	COQ3
10	53900000	53950000	-4.18673	PNISR
22	33560000	33610000	-4.03854	LOC102401116
22	33560000	33610000	-4.03854	CDH2
10	53880000	53930000	-3.9626	COQ3
10	53880000	53930000	-3.9626	PNISR
10	53880000	53930000	-3.9626	FAXC
5	19080000	19130000	-3.91743	XPR1
18	15600000	15650000	-3.91666	PHKB
5	19100000	19150000	-3.90427	XPR1
5	19060000	19110000	-3.86296	XPR1
2	82760000	82810000	-3.83865	LOC102394594
18	15620000	15670000	-3.81168	PHKB
4	119100000	119150000	-3.80566	TSPAN8
22	33580000	33630000	-3.74685	LOC102401116
18	15580000	15630000	-3.66111	TRNAC-ACA
18	15580000	15630000	-3.66111	PHKB
23	20460000	20510000	-3.64509	LOC102403795
23	20460000	20510000	-3.64509	CUTC
8	76360000	76410000	-3.62874	LOC102390160
8	76360000	76410000	-3.62874	LOC112586696
8	76360000	76410000	-3.62874	CCM2
8	76360000	76410000	-3.62874	MYO1G
2	53600000	53650000	-3.61123	NIPA1
5	19120000	19170000	-3.60616	XPR1
11	32840000	32890000	-3.60479	TRNAK-CUU
11	32840000	32890000	-3.60479	PSMA3
11	32840000	32890000	-3.60479	ACTR10
4	119800000	119850000	-3.5676	LOC102391955
4	119800000	119850000	-3.5676	LOC102391624
4	119800000	119850000	-3.5676	LOC102391296
4	119120000	119170000	-3.56464	TSPAN8
8	76380000	76430000	-3.56129	LOC102390160
8	76380000	76430000	-3.56129	LOC112586696
8	76380000	76430000	-3.56129	CCM2
8	76380000	76430000	-3.56129	MYO1G
22	33540000	33590000	-3.54594	LOC102401116
22	33540000	33590000	-3.54594	CDH2
4	119140000	119190000	-3.53196	TSPAN8
6	61880000	61930000	-3.52155	ADGRL2
9	5100000	5150000	-3.5141	TRNAY-GUA
8	76460000	76510000	-3.51398	PPIA
8	76460000	76510000	-3.51398	LOC112586522
8	76460000	76510000	-3.51398	LOC102395706
22	7320000	7370000	-3.50146	TCF4
5	19160000	19210000	-3.49137	XPR1
9	105940000	105990000	-3.48989	UPF1
9	105940000	105990000	-3.48989	GDF1
9	105940000	105990000	-3.48989	CERS1
12	58580000	58630000	-3.48843	LRRTM4
5	19140000	19190000	-3.48446	XPR1
2	82780000	82830000	-3.48015	LOC102394594
23	22800000	22850000	-3.47919	NFKB2
23	22800000	22850000	-3.47919	LOC112581524
23	22800000	22850000	-3.47919	PSD
23	22800000	22850000	-3.47919	GBF1
8	76400000	76450000	-3.4784	MYO1G
8	76400000	76450000	-3.4784	PURB
23	20380000	20430000	-3.47309	TRNAG-GCC
23	20380000	20430000	-3.47309	SLC25A28
23	20380000	20430000	-3.47309	ENTPD7
4	119240000	119290000	-3.47173	TRNAC-GCA
1	170980000	171030000	-3.47076	ATR
11	32860000	32910000	-3.46897	LOC112588005
11	32860000	32910000	-3.46897	ACTR10
11	32860000	32910000	-3.46897	LOC112588006
9	98440000	98490000	-3.46225	FARSA
9	98440000	98490000	-3.46225	CALR
9	98440000	98490000	-3.46225	GCDH
9	98440000	98490000	-3.46225	SYCE2
23	22820000	22870000	-3.4594	NFKB2
23	22820000	22870000	-3.4594	CUEDC2
23	22820000	22870000	-3.4594	LOC112581553
23	22820000	22870000	-3.4594	LOC112581524
23	22820000	22870000	-3.4594	PSD
23	22820000	22870000	-3.4594	FBXL15
23	22820000	22870000	-3.4594	GBF1
1	128800000	128850000	-3.44774	MCCC1
7	87500000	87550000	-3.44542	CAMK2D
5	116780000	116830000	-3.445	TMEM258
5	116780000	116830000	-3.445	FEN1
5	116780000	116830000	-3.445	FADS1
5	116780000	116830000	-3.445	MYRF
9	105920000	105970000	-3.43911	LOC112587017
9	105920000	105970000	-3.43911	UPF1
1	177580000	177630000	-3.43711	PCCB
23	20480000	20530000	-3.42492	LOC102396919
23	20480000	20530000	-3.42492	CUTC
9	98420000	98470000	-3.42037	DNASE2
9	98420000	98470000	-3.42037	MAST1
9	98420000	98470000	-3.42037	GCDH
9	98420000	98470000	-3.42037	SYCE2
9	98420000	98470000	-3.42037	KLF1
16	33700000	33750000	-3.41565	RRM1
16	33700000	33750000	-3.41565	LOC102415146
16	33700000	33750000	-3.41565	LOC102401004
5	19040000	19090000	-3.41307	XPR1
6	61820000	61870000	-3.40651	ADGRL2
21	10440000	10490000	-3.40377	MLH1
6	61860000	61910000	-3.40244	ADGRL2
3	40160000	40210000	-3.39945	SMG6
1	171000000	171050000	-3.3994	ATR
10	38860000	38910000	-3.3885	MRAP2
4	121840000	121890000	-3.3847	PGBD5
24	1480000	1530000	-3.38012	MAD1L1
11	32880000	32930000	-3.37376	LOC112588005
11	32880000	32930000	-3.37376	LOC112588006
11	32880000	32930000	-3.37376	ARMH4
14	9760000	9810000	-3.36596	LOC112578693
10	44100000	44150000	-3.3641	BACH2
6	61840000	61890000	-3.3636	ADGRL2
3	35920000	35970000	-3.35693	DNAH2
18	15560000	15610000	-3.34445	TRNAC-ACA
18	15560000	15610000	-3.34445	PHKB
8	76520000	76570000	-3.34222	ZMIZ2
8	76520000	76570000	-3.34222	OGDH
7	87480000	87530000	-3.33584	CAMK2D
3	102300000	102350000	-3.33353	JAK2
4	156520000	156570000	-3.32834	NRG3
4	121860000	121910000	-3.32599	PGBD5
8	76440000	76490000	-3.32568	PURB
8	76440000	76490000	-3.32568	LOC102395706
7	80100000	80150000	-3.32467	NCAPG
7	80100000	80150000	-3.32467	LCORL
24	1440000	1490000	-3.32162	MAD1L1
3	35900000	35950000	-3.30507	DNAH2
8	76420000	76470000	-3.29998	PURB
7	80080000	80130000	-3.27608	NCAPG
7	80080000	80130000	-3.27608	LCORL
3	40140000	40190000	-3.27218	SMG6
12	84800000	84850000	-3.27156	LOC102400844
12	84800000	84850000	-3.27156	TRIB2
8	76480000	76530000	-3.27076	PPIA
8	76480000	76530000	-3.27076	LOC112586522
8	76480000	76530000	-3.27076	LOC102395706
8	76480000	76530000	-3.27076	ZMIZ2
4	119780000	119830000	-3.26956	LOC102391955
4	119780000	119830000	-3.26956	LOC102391624
4	119780000	119830000	-3.26956	LOC102391296
2	70700000	70750000	-3.26527	TTN
3	40060000	40110000	-3.2635	LOC112584146
3	40060000	40110000	-3.2635	LOC112584145
3	40060000	40110000	-3.2635	SGSM2
3	40060000	40110000	-3.2635	TSR1
3	40060000	40110000	-3.2635	SRR
3	40060000	40110000	-3.2635	SMG6
12	58600000	58650000	-3.25655	LRRTM4
8	46860000	46910000	-3.25621	CDHR3
8	46860000	46910000	-3.25621	LOC112586478
7	80120000	80170000	-3.25534	NCAPG
7	80120000	80170000	-3.25534	LCORL
3	81240000	81290000	-3.25	TUSC1
1	161460000	161510000	-3.24693	MED12L
23	22980000	23030000	-3.24334	LOC112581533
23	22980000	23030000	-3.24334	SUFU
5	19180000	19230000	-3.24115	XPR1
3	88500000	88550000	-3.23419	ADAMTSL1
4	118740000	118790000	-3.23413	ZFC3H1
4	118760000	118810000	-3.22833	ZFC3H1
4	118760000	118810000	-3.22833	LGR5
7	80060000	80110000	-3.2263	LCORL
2	53480000	53530000	-3.22258	TRNAE-CUC
2	53480000	53530000	-3.22258	HERC2
1	171020000	171070000	-3.22247	ATR
2	109060000	109110000	-3.21897	LRP1B
2	86860000	86910000	-3.21717	DPP4
15	45200000	45250000	-3.2168	UBE2W
23	5340000	5390000	-3.21266	PCDH15
11	17820000	17870000	-3.20786	ALDH6A1
11	17820000	17870000	-3.20786	LIN52
5	86260000	86310000	-3.20685	DLG2
2	171560000	171610000	-3.20243	CAB39
5	19020000	19070000	-3.2015	XPR1
5	86240000	86290000	-3.19847	DLG2
1	146960000	147010000	-3.19608	SI
4	118720000	118770000	-3.1915	THAP2
4	118720000	118770000	-3.1915	ZFC3H1
11	81860000	81910000	-3.1912	IPO4
11	81860000	81910000	-3.1912	TM9SF1
11	81860000	81910000	-3.1912	TSSK4
11	81860000	81910000	-3.1912	CHMP4A
11	81860000	81910000	-3.1912	LOC102395880
11	81860000	81910000	-3.1912	GMPR2
11	81860000	81910000	-3.1912	NEDD8
11	81860000	81910000	-3.1912	TINF2
11	81860000	81910000	-3.1912	TGM1
24	1460000	1510000	-3.18842	MAD1L1
6	66080000	66130000	-3.18703	FUBP1
6	66080000	66130000	-3.18703	NEXN
1	46780000	46830000	-3.18408	IFNAR1
15	67060000	67110000	-3.1834	LOC112579209
15	67060000	67110000	-3.1834	MTSS1
24	40200000	40250000	-3.18173	LOC102414455
24	40200000	40250000	-3.18173	ELOB
24	40200000	40250000	-3.18173	PRSS33
24	40200000	40250000	-3.18173	SRRM2
24	40200000	40250000	-3.18173	LOC102416452
23	50420000	50470000	-3.18152	LOC112581656
23	50420000	50470000	-3.18152	STK32C
23	50420000	50470000	-3.18152	LRRC27
10	60700000	60750000	-3.17873	ATG5
5	116760000	116810000	-3.17576	TMEM258
5	116760000	116810000	-3.17576	FEN1
5	116760000	116810000	-3.17576	FADS1
5	116760000	116810000	-3.17576	MYRF
2	40560000	40610000	-3.17461	LOC112578062
2	40560000	40610000	-3.17461	ZFAND3
21	50680000	50730000	-3.17136	DAG1
2	42540000	42590000	-3.16765	SRPK1
18	1120000	1170000	-3.16733	TRNAG-GCC
18	1120000	1170000	-3.16733	VAC14
2	70720000	70770000	-3.16247	TTN
9	105960000	106010000	-3.15605	UPF1
9	105960000	106010000	-3.15605	GDF1
9	105960000	106010000	-3.15605	CERS1
9	105960000	106010000	-3.15605	COPE
16	46880000	46930000	-3.15328	PDE3B
23	2880000	2930000	-3.15256	LOC112581671
5	31600000	31650000	-3.15083	TPRG1L
5	31600000	31650000	-3.15083	LOC112585078
5	31600000	31650000	-3.15083	WRAP73
5	31600000	31650000	-3.15083	MEGF6
5	31600000	31650000	-3.15083	TP73
7	80140000	80190000	-3.14973	NCAPG
7	80140000	80190000	-3.14973	DCAF16
1	143300000	143350000	-3.14737	LOC102399298
1	143300000	143350000	-3.14737	LOC102405095
4	119700000	119750000	-3.14306	LOC112584360
18	49500000	49550000	-3.13582	TRNAG-CCC
18	49500000	49550000	-3.13582	LOC112580288
18	49500000	49550000	-3.13582	PLD3
18	49500000	49550000	-3.13582	HIPK4
18	49500000	49550000	-3.13582	PRX
18	49500000	49550000	-3.13582	SERTAD1
16	11220000	11270000	-3.13475	TTC17
4	119220000	119270000	-3.13209	TRNAC-GCA
5	29940000	29990000	-3.13095	AURKAIP1
5	29940000	29990000	-3.13095	MRPL20
5	29940000	29990000	-3.13095	DVL1
5	29940000	29990000	-3.13095	MXRA8
5	29940000	29990000	-3.13095	CCNL2
2	79500000	79550000	-3.13001	LRP2
2	53500000	53550000	-3.12917	TRNAE-CUC
2	53500000	53550000	-3.12917	HERC2
6	16240000	16290000	-3.12615	GATAD2B
8	57580000	57630000	-3.12412	IMMP2L
24	15680000	15730000	-3.1229	CCDC189
24	15680000	15730000	-3.1229	LOC112581907
24	15680000	15730000	-3.1229	TMEM265
24	15680000	15730000	-3.1229	RNF40
24	15680000	15730000	-3.1229	PHKG2
24	15680000	15730000	-3.1229	SRCAP
11	60100000	60150000	-3.12226	ATP5S
11	60100000	60150000	-3.12226	CDKL1
1	110920000	110970000	-3.12138	GOLGB1
2	53580000	53630000	-3.12137	NIPA1
1	158040000	158090000	-3.1206	ARHGEF26
19	8520000	8570000	-3.11739	TNPO1
6	53940000	53990000	-3.11685	LOC102397482
6	53940000	53990000	-3.11685	LOC102392713
22	61600000	61650000	-3.11643	LOC112581423
22	61600000	61650000	-3.11643	RBFA
22	61600000	61650000	-3.11643	LOC102408653
5	86280000	86330000	-3.11475	DLG2
4	138700000	138750000	-3.11275	JMJD1C
8	57600000	57650000	-3.11166	IMMP2L
4	119160000	119210000	-3.11123	TSPAN8
16	33680000	33730000	-3.10918	RRM1
16	33680000	33730000	-3.10918	STIM1
2	77220000	77270000	-3.10856	DYNC1I2
19	8500000	8550000	-3.10549	TNPO1
9	5080000	5130000	-3.10052	TRNAY-GUA
6	66100000	66150000	-3.09858	FUBP1
6	66100000	66150000	-3.09858	NEXN
9	41540000	41590000	-3.09672	SOX30
1	177600000	177650000	-3.09432	MSL2
24	33380000	33430000	-3.09121	LOC112581909
24	33380000	33430000	-3.09121	LOC112581805
16	46900000	46950000	-3.0892	PDE3B
11	17840000	17890000	-3.08873	ALDH6A1
11	17840000	17890000	-3.08873	BBOF1
11	17840000	17890000	-3.08873	LIN52
22	35680000	35730000	-3.0806	TRNAC-ACA
16	11260000	11310000	-3.07703	TTC17
16	11260000	11310000	-3.07703	API5
16	11260000	11310000	-3.07703	LOC112579562
8	64020000	64070000	-3.07607	PDE1C
1	85720000	85770000	-3.07524	EPHA6
23	22020000	22070000	-3.07216	BTRC
2	53400000	53450000	-3.07199	HERC2
5	5680000	5730000	-3.07158	PLXNA2
8	76500000	76550000	-3.06935	LOC112586522
8	76500000	76550000	-3.06935	ZMIZ2
8	76500000	76550000	-3.06935	OGDH
15	79300000	79350000	-3.06781	PTK2
22	7300000	7350000	-3.06747	TCF4
8	72980000	73030000	-3.06667	ZNF804B
11	92120000	92170000	-3.06417	HOMER1
1	110940000	110990000	-3.06139	GOLGB1
4	156500000	156550000	-3.05995	TRNAW-CCA
4	156500000	156550000	-3.05995	NRG3
17	43460000	43510000	-3.05902	LOC112579958
17	43460000	43510000	-3.05902	LARP1B
2	143080000	143130000	-3.05469	MPP4
2	143080000	143130000	-3.05469	ALS2
2	143100000	143150000	-3.05159	ALS2
21	50420000	50470000	-3.04956	LOC102396653
21	50420000	50470000	-3.04956	LOC112581130
21	50420000	50470000	-3.04956	MST1R
21	50420000	50470000	-3.04956	CAMKV
21	50420000	50470000	-3.04956	TRAIP
2	173180000	173230000	-3.04956	CHRNG
2	173180000	173230000	-3.04956	EIF4E2
24	29500000	29550000	-3.04893	MRTFB
15	45180000	45230000	-3.0476	UBE2W
17	29620000	29670000	-3.04732	CTSO
11	81760000	81810000	-3.04547	CPNE6
11	81760000	81810000	-3.04547	LOC112587906
11	81760000	81810000	-3.04547	CARMIL3
11	81760000	81810000	-3.04547	NRL
11	81760000	81810000	-3.04547	DCAF11
11	81760000	81810000	-3.04547	PCK2
12	25760000	25810000	-3.04534	PLEKHH2
11	67320000	67370000	-3.04178	KNSTRN
11	67320000	67370000	-3.04178	IVD
11	67320000	67370000	-3.04178	DISP2
20	23640000	23690000	-3.03963	RALGAPA1
2	173160000	173210000	-3.0395	PRSS56
2	173160000	173210000	-3.0395	CHRND
2	173160000	173210000	-3.0395	CHRNG
2	173160000	173210000	-3.0395	EIF4E2
6	53960000	54010000	-3.03913	LOC102392713
20	35860000	35910000	-3.03899	LOC112580790
20	35860000	35910000	-3.03899	FAM219B
20	35860000	35910000	-3.03899	LOC112580802
20	35860000	35910000	-3.03899	LOC102403241
20	35860000	35910000	-3.03899	RPP25
20	35860000	35910000	-3.03899	MPI
12	87060000	87110000	-3.03585	LOC102390730
12	87060000	87110000	-3.03585	CYS1
12	87060000	87110000	-3.03585	KLF11
4	8640000	8690000	-3.03262	TNRC6B
3	27160000	27210000	-3.03147	ACSF2
3	27160000	27210000	-3.03147	CHAD
3	27160000	27210000	-3.03147	RSAD1
3	27160000	27210000	-3.03147	MYCBPAP
4	8660000	8710000	-3.02961	TNRC6B
4	64120000	64170000	-3.02866	R3HDM2
6	59120000	59170000	-3.02782	SAMD13
6	59120000	59170000	-3.02782	LOC102411007
12	74500000	74550000	-3.0274	ITSN2
4	7660000	7710000	-3.02642	TOB2
4	7660000	7710000	-3.02642	TEF
5	18940000	18990000	-3.0253	STX6
5	18940000	18990000	-3.0253	KIAA1614
6	29380000	29430000	-3.02512	LOC112585804
6	29380000	29430000	-3.02512	RSBN1
6	29380000	29430000	-3.02512	PTPN22
12	58560000	58610000	-3.02385	LRRTM4
23	50440000	50490000	-3.02336	LOC112581656
23	50440000	50490000	-3.02336	PWWP2B
23	50440000	50490000	-3.02336	LRRC27
2	48620000	48670000	-3.02026	DST
10	58140000	58190000	-3.01984	TRNAF-GAA
3	35880000	35930000	-3.01889	DNAH2
2	40540000	40590000	-3.0182	LOC112578062
2	40540000	40590000	-3.0182	ZFAND3
15	79320000	79370000	-3.01791	PTK2
8	53740000	53790000	-3.01656	FOXP2
11	92280000	92330000	-3.01654	JMY
2	53520000	53570000	-3.0158	HERC2
24	33340000	33390000	-3.01529	LOC112581805
24	33340000	33390000	-3.01529	ATF7IP2
24	33360000	33410000	-3.01519	LOC112581805
4	78260000	78310000	-3.01519	KIF21A
3	81260000	81310000	-3.01489	TUSC1
3	46260000	46310000	-3.0117	ASIC2
21	50660000	50710000	-3.00688	LOC112581162
21	50660000	50710000	-3.00688	DAG1
21	50660000	50710000	-3.00688	BSN
5	13100000	13150000	-3.00568	PLA2G4A
6	29420000	29470000	-3.00558	LOC102407910
6	29420000	29470000	-3.00558	RSBN1
6	29420000	29470000	-3.00558	PHTF1
2	42560000	42610000	-3.00357	SRPK1
19	8560000	8610000	-3.0028	TNPO1
17	29600000	29650000	-3.00116	LOC112580036
17	29600000	29650000	-3.00116	CTSO
20	49580000	49630000	-2.99973	LOC112580839
6	72520000	72570000	-2.99926	LOC112585807
6	72520000	72570000	-2.99926	NEGR1
16	11240000	11290000	-2.99868	TTC17
16	11240000	11290000	-2.99868	API5
16	11240000	11290000	-2.99868	LOC112579562
3	19160000	19210000	-2.99865	ITGA2B
3	19160000	19210000	-2.99865	GPATCH8
14	13900000	13950000	-2.99817	TOP1
4	138680000	138730000	-2.99694	JMJD1C
4	8680000	8730000	-2.99586	TNRC6B
2	53380000	53430000	-2.99241	HERC2
3	81280000	81330000	-2.99199	TUSC1
18	15640000	15690000	-2.99169	PHKB
3	70100000	70150000	-2.99068	LOC112583834
24	33400000	33450000	-2.99038	LOC112581909
16	33660000	33710000	-2.9891	RRM1
16	33660000	33710000	-2.9891	STIM1
12	103320000	103370000	-2.98876	DNLZ
12	103320000	103370000	-2.98876	PMPCA
12	103320000	103370000	-2.98876	GPSM1
12	103320000	103370000	-2.98876	CARD9
12	103320000	103370000	-2.98876	SNAPC4
12	103320000	103370000	-2.98876	ENTR1
20	23620000	23670000	-2.98767	LOC112581053
20	23620000	23670000	-2.98767	TRNAC-GCA
20	23620000	23670000	-2.98767	RALGAPA1
6	53980000	54030000	-2.98564	LOC102392713
24	1500000	1550000	-2.98457	MAD1L1
20	23680000	23730000	-2.9817	RALGAPA1
1	110960000	111010000	-2.97917	GOLGB1
1	110960000	111010000	-2.97917	IQCB1
6	32220000	32270000	-2.97854	LRIF1
21	10460000	10510000	-2.97838	MLH1
7	87460000	87510000	-2.97655	CAMK2D
1	115060000	115110000	-2.97374	LRCH3
6	66000000	66050000	-2.97185	GIPC2
6	66000000	66050000	-2.97185	DNAJB4
2	40580000	40630000	-2.96981	LOC112578062
2	40580000	40630000	-2.96981	ZFAND3
2	53620000	53670000	-2.96686	NIPA1
2	53620000	53670000	-2.96686	NIPA2
16	11200000	11250000	-2.96564	TTC17
15	45160000	45210000	-2.96394	UBE2W
16	46920000	46970000	-2.96378	PDE3B
16	46860000	46910000	-2.95937	PDE3B
3	129380000	129430000	-2.958	LOC102392683
7	79960000	80010000	-2.95761	LCORL
23	50380000	50430000	-2.95689	STK32C
2	53560000	53610000	-2.95606	HERC2
18	49480000	49530000	-2.95188	TRNAG-CCC
18	49480000	49530000	-2.95188	C18H19orf47
18	49480000	49530000	-2.95188	PLD3
18	49480000	49530000	-2.95188	HIPK4
18	49480000	49530000	-2.95188	PRX
11	37000000	37050000	-2.95043	LOC112577909
1	146980000	147030000	-2.94959	SI
21	50340000	50390000	-2.94943	RBM6
2	86980000	87030000	-2.94821	SLC4A10
23	50400000	50450000	-2.94748	LOC112581656
23	50400000	50450000	-2.94748	STK32C
23	50400000	50450000	-2.94748	LRRC27
23	50360000	50410000	-2.94527	DPYSL4
23	50360000	50410000	-2.94527	STK32C
10	44080000	44130000	-2.94279	BACH2
2	53540000	53590000	-2.93909	HERC2
2	89520000	89570000	-2.9378	BAZ2B
8	64040000	64090000	-2.93544	PDE1C
21	50500000	50550000	-2.93462	GMPPB
21	50500000	50550000	-2.93462	AMIGO3
21	50500000	50550000	-2.93462	IP6K1
21	50500000	50550000	-2.93462	RNF123
23	13400000	13450000	-2.93254	BTAF1
1	158020000	158070000	-2.92981	ARHGEF26
14	8200000	8250000	-2.92853	LOC112578688
14	8200000	8250000	-2.92853	SLC13A3
14	180000	230000	-2.92824	CBLN4
22	480000	530000	-2.92709	VPS4B
2	70740000	70790000	-2.92699	TTN
12	19520000	19570000	-2.92634	CEBPZ
12	19520000	19570000	-2.92634	PRKD3
12	19520000	19570000	-2.92634	NDUFAF7
1	170960000	171010000	-2.92627	ATR
20	37000000	37050000	-2.92541	PEAK1
20	36980000	37030000	-2.92432	PEAK1
6	32200000	32250000	-2.92247	LRIF1
1	171940000	171990000	-2.92042	RASA2
9	41520000	41570000	-2.92033	THG1L
9	41520000	41570000	-2.92033	SOX30
11	74860000	74910000	-2.91959	LOC112587874
11	74860000	74910000	-2.91959	EMC7
11	74860000	74910000	-2.91959	AVEN
11	74860000	74910000	-2.91959	CHRM5
8	53760000	53810000	-2.91937	FOXP2
3	19140000	19190000	-2.91767	ITGA2B
3	19140000	19190000	-2.91767	GPATCH8
4	13700000	13750000	-2.91569	LOC102413088
4	13700000	13750000	-2.91569	TSPAN11
22	20580000	20630000	-2.91484	TWSG1
22	20580000	20630000	-2.91484	ANKRD12
17	17800000	17850000	-2.91479	ATXN2
6	32180000	32230000	-2.91431	LRIF1
9	98400000	98450000	-2.91345	DNASE2
9	98400000	98450000	-2.91345	MAST1
9	98400000	98450000	-2.91345	GCDH
9	98400000	98450000	-2.91345	KLF1
18	1140000	1190000	-2.91284	VAC14
18	1140000	1190000	-2.91284	LOC112580182
21	21480000	21530000	-2.91135	LOC112581280
21	21480000	21530000	-2.91135	ITPR1
2	53460000	53510000	-2.91101	HERC2
14	40620000	40670000	-2.90931	UCN3
14	40620000	40670000	-2.90931	TUBAL3
19	37700000	37750000	-2.9092	RANBP3L
18	39480000	39530000	-2.90874	CMTR2
18	39480000	39530000	-2.90874	HYDIN
2	79520000	79570000	-2.90811	LRP2
24	16340000	16390000	-2.90751	LOC102403941
24	16340000	16390000	-2.90751	ALDOA
24	16340000	16390000	-2.90751	PPP4C
24	16340000	16390000	-2.90751	TBX6
24	16340000	16390000	-2.90751	YPEL3
24	16340000	16390000	-2.90751	GDPD3
24	16340000	16390000	-2.90751	MAPK3
24	16340000	16390000	-2.90751	LOC102403072
24	16340000	16390000	-2.90751	LOC102400394
3	19180000	19230000	-2.90736	GRN
3	19180000	19230000	-2.90736	ITGA2B
3	19180000	19230000	-2.90736	FAM171A2
3	19180000	19230000	-2.90736	GPATCH8
4	89580000	89630000	-2.90681	LOC102399969
4	89580000	89630000	-2.90681	LOC102399762
4	89580000	89630000	-2.90681	LMBR1L
3	20860000	20910000	-2.90505	STAT3
6	29400000	29450000	-2.90474	LOC102407910
6	29400000	29450000	-2.90474	RSBN1
6	29400000	29450000	-2.90474	PHTF1
6	29400000	29450000	-2.90474	PTPN22
9	41560000	41610000	-2.90434	SOX30
6	55040000	55090000	-2.90269	LOC112585839
6	55040000	55090000	-2.90269	LOC102415316
5	117540000	117590000	-2.90142	INTS5
5	117540000	117590000	-2.90142	C5H11orf98
5	117540000	117590000	-2.90142	LOC112585313
5	117540000	117590000	-2.90142	LOC102395334
5	117540000	117590000	-2.90142	LRRN4CL
5	117540000	117590000	-2.90142	GANAB
5	117540000	117590000	-2.90142	CSKMT
5	117540000	117590000	-2.90142	BSCL2
5	117540000	117590000	-2.90142	UBXN1
16	46940000	46990000	-2.90083	LOC112579679
16	46940000	46990000	-2.90083	PDE3B
8	46880000	46930000	-2.90069	CDHR3
8	46880000	46930000	-2.90069	LOC112586478
2	53420000	53470000	-2.89924	HERC2
9	98460000	98510000	-2.89862	FARSA
9	98460000	98510000	-2.89862	CALR
9	98460000	98510000	-2.89862	RAD23A
9	98460000	98510000	-2.89862	SYCE2
9	98460000	98510000	-2.89862	GADD45GIP1
3	40280000	40330000	-2.89837	LOC112583760
3	40280000	40330000	-2.89837	LOC102390532
3	40280000	40330000	-2.89837	OVCA2
3	40280000	40330000	-2.89837	HIC1
3	40280000	40330000	-2.89837	DPH1
3	40280000	40330000	-2.89837	SMG6
3	40280000	40330000	-2.89837	RTN4RL1
20	37020000	37070000	-2.89733	PEAK1
8	43600000	43650000	-2.89717	GSAP
4	32460000	32510000	-2.89659	TRNAG-CCC
4	32460000	32510000	-2.89659	C2CD5
2	171620000	171670000	-2.89188	CAB39
7	87440000	87490000	-2.89169	CAMK2D
11	81740000	81790000	-2.89027	CPNE6
11	81740000	81790000	-2.89027	LOC102392353
11	81740000	81790000	-2.89027	CARMIL3
11	81740000	81790000	-2.89027	NRL
11	81740000	81790000	-2.89027	PCK2
3	40120000	40170000	-2.8891	SMG6
4	118780000	118830000	-2.88817	ZFC3H1
4	118780000	118830000	-2.88817	LGR5
14	200000	250000	-2.88707	CBLN4
11	32820000	32870000	-2.88676	TRNAK-CUU
11	32820000	32870000	-2.88676	PSMA3
11	32820000	32870000	-2.88676	ACTR10
6	12900000	12950000	-2.88636	LOC102393885
2	120440000	120490000	-2.88468	DPP10
24	38900000	38950000	-2.88457	TRNAE-UUC
24	38900000	38950000	-2.88457	DNAJA3
24	38900000	38950000	-2.88457	LOC102406687
3	102320000	102370000	-2.88184	JAK2
17	43440000	43490000	-2.88162	LOC112579958
17	43440000	43490000	-2.88162	LARP1B
2	173120000	173170000	-2.88152	ECEL1
2	173120000	173170000	-2.88152	PRSS56
2	173120000	173170000	-2.88152	CHRND
4	41280000	41330000	-2.87959	IPO8
11	72480000	72530000	-2.87642	DPH6
15	79260000	79310000	-2.87493	PTK2
6	66060000	66110000	-2.87196	FUBP1
6	66060000	66110000	-2.87196	NEXN
6	66060000	66110000	-2.87196	DNAJB4
24	12020000	12070000	-2.86785	AUTS2
11	81780000	81830000	-2.86661	LOC112587906
11	81780000	81830000	-2.86661	FITM1
11	81780000	81830000	-2.86661	PSME1
11	81780000	81830000	-2.86661	PSME2
11	81780000	81830000	-2.86661	NRL
11	81780000	81830000	-2.86661	DCAF11
11	81780000	81830000	-2.86661	EMC9
11	81780000	81830000	-2.86661	RNF31
11	81780000	81830000	-2.86661	PCK2
3	137640000	137690000	-2.86644	NFX1
9	91860000	91910000	-2.86614	TRNAG-UCC
9	91860000	91910000	-2.86614	LOC112586965
9	91860000	91910000	-2.86614	DPP9
20	49560000	49610000	-2.86596	LOC112580839
4	64100000	64150000	-2.86549	LOC112584554
4	64100000	64150000	-2.86549	LOC112584553
4	64100000	64150000	-2.86549	R3HDM2
3	41400000	41450000	-2.86508	NXN
24	38920000	38970000	-2.86085	TRNAE-UUC
24	38920000	38970000	-2.86085	VASN
24	38920000	38970000	-2.86085	LOC102406687
11	67300000	67350000	-2.86014	KNSTRN
11	67300000	67350000	-2.86014	IVD
5	19400000	19450000	-2.85916	ACBD6
3	101140000	101190000	-2.85822	GLDC
4	118700000	118750000	-2.85788	TMEM19
4	118700000	118750000	-2.85788	THAP2
4	118700000	118750000	-2.85788	ZFC3H1
4	148440000	148490000	-2.85721	P4HA1
2	143820000	143870000	-2.8569	BMPR2
24	7520000	7570000	-2.85589	CUX1
16	41420000	41470000	-2.85519	DENND5A
19	8540000	8590000	-2.85511	TNPO1
11	45720000	45770000	-2.85438	ONECUT1
12	82300000	82350000	-2.85413	LOC112578115
9	105900000	105950000	-2.8525	LOC112587017
9	105900000	105950000	-2.8525	UPF1
6	68520000	68570000	-2.85122	SLC44A5
4	119760000	119810000	-2.85122	LOC102391955
4	119760000	119810000	-2.85122	LOC102391624
5	31620000	31670000	-2.85094	TPRG1L
5	31620000	31670000	-2.85094	LOC112585078
5	31620000	31670000	-2.85094	WRAP73
5	31620000	31670000	-2.85094	TP73
19	19240000	19290000	-2.84972	PDE4D
18	49460000	49510000	-2.84884	C18H19orf47
18	49460000	49510000	-2.84884	PLD3
1	146940000	146990000	-2.84774	SI
4	155100000	155150000	-2.84749	FAM213A
2	42580000	42630000	-2.84716	SRPK1
4	64560000	64610000	-2.84645	2019-03-09
4	64560000	64610000	-2.84645	METTL1
4	64560000	64610000	-2.84645	EEF1AKMT3
4	64560000	64610000	-2.84645	LOC102414554
4	64560000	64610000	-2.84645	TSFM
4	64560000	64610000	-2.84645	AVIL
3	40180000	40230000	-2.8452	SMG6
21	50400000	50450000	-2.84237	MON1A
21	50400000	50450000	-2.84237	LOC102396653
21	50400000	50450000	-2.84237	LOC112581130
21	50400000	50450000	-2.84237	MST1R
21	50400000	50450000	-2.84237	CAMKV
6	61900000	61950000	-2.84132	ADGRL2
20	67200000	67250000	-2.84036	UBE3A
12	19500000	19550000	-2.83904	CEBPZOS
12	19500000	19550000	-2.83904	CEBPZ
12	19500000	19550000	-2.83904	PRKD3
12	19500000	19550000	-2.83904	NDUFAF7
24	33320000	33370000	-2.83884	LOC112581805
24	33320000	33370000	-2.83884	ATF7IP2
5	86220000	86270000	-2.83645	DLG2
5	60120000	60170000	-2.83558	SPATA17
6	78620000	78670000	-2.83446	PDE4B
3	53940000	53990000	-2.83389	C3H17orf47
3	53940000	53990000	-2.83389	2019-09-04
3	53940000	53990000	-2.83389	TEX14
3	53940000	53990000	-2.83389	MTMR4
12	84820000	84870000	-2.83109	LOC102400844
12	84820000	84870000	-2.83109	LOC102401061
3	18960000	19010000	-2.83057	MEIOC
1	118160000	118210000	-2.83026	LOC112585162
1	118160000	118210000	-2.83026	HES1
1	118160000	118210000	-2.83026	LOC112585165
5	89780000	89830000	-2.83024	LOC112585150
20	23700000	23750000	-2.82804	RALGAPA1
18	60100000	60150000	-2.82315	LOC112580129
15	79280000	79330000	-2.82247	PTK2
3	29020000	29070000	-2.82048	MIEF2
3	29020000	29070000	-2.82048	SMCR8
3	29020000	29070000	-2.82048	LLGL1
3	29020000	29070000	-2.82048	FLII
3	29020000	29070000	-2.82048	TOP3A
11	67340000	67390000	-2.81978	KNSTRN
11	67340000	67390000	-2.81978	LOC102391841
11	67340000	67390000	-2.81978	DISP2
9	60540000	60590000	-2.81943	SPATA24
9	60540000	60590000	-2.81943	MZB1
9	60540000	60590000	-2.81943	PROB1
9	60540000	60590000	-2.81943	SLC23A1
9	60540000	60590000	-2.81943	DNAJC18
24	29480000	29530000	-2.81766	MRTFB
2	171600000	171650000	-2.81658	CAB39
3	39780000	39830000	-2.81533	CLUH
3	39780000	39830000	-2.81533	PAFAH1B1
10	60680000	60730000	-2.81493	ATG5
9	91840000	91890000	-2.81444	MYDGF
9	91840000	91890000	-2.81444	LOC102399928
9	91840000	91890000	-2.81444	TRNAG-UCC
9	91840000	91890000	-2.81444	LOC112586965
9	91840000	91890000	-2.81444	DPP9
6	66020000	66070000	-2.81057	DNAJB4
17	36240000	36290000	-2.80938	FSTL5
20	67180000	67230000	-2.80886	LOC112580842
20	67180000	67230000	-2.80886	UBE3A
6	50340000	50390000	-2.8086	FAM69A
3	39760000	39810000	-2.80837	CCDC92B
3	39760000	39810000	-2.80837	CLUH
3	39760000	39810000	-2.80837	PAFAH1B1
10	38880000	38930000	-2.80803	MRAP2
12	93000000	93050000	-2.80787	LOC112578230
17	43360000	43410000	-2.80706	LARP1B
5	5660000	5710000	-2.80466	PLXNA2
21	50000000	50050000	-2.80445	TMEM115
21	50000000	50050000	-2.80445	CACNA2D2
21	50300000	50350000	-2.80377	RBM6
12	62220000	62270000	-2.80375	PELI1
20	52080000	52130000	-2.80364	AGBL1
1	158000000	158050000	-2.80308	ARHGEF26
20	37360000	37410000	-2.80269	PSTPIP1
6	67460000	67510000	-2.80268	ST6GALNAC3
12	20960000	21010000	-2.80228	DHX57
12	20960000	21010000	-2.80228	GEMIN6
2	59140000	59190000	-2.80119	ASDURF
2	59140000	59190000	-2.80119	ASNSD1
2	59140000	59190000	-2.80119	ANKAR
2	139100000	139150000	-2.79929	BOLL
17	43480000	43530000	-2.79892	LOC112579958
17	43480000	43530000	-2.79892	LARP1B
4	119180000	119230000	-2.79814	TSPAN8
12	19540000	19590000	-2.79731	PRKD3
12	19540000	19590000	-2.79731	NDUFAF7
19	11140000	11190000	-2.7971	PIK3R1
8	72960000	73010000	-2.79677	ZNF804B
16	46960000	47010000	-2.79556	LOC112579679
16	46960000	47010000	-2.79556	LOC102394445
16	46960000	47010000	-2.79556	PDE3B
17	17820000	17870000	-2.79501	SH2B3
17	17820000	17870000	-2.79501	ATXN2
6	97280000	97330000	-2.795	SPATA6
1	189760000	189810000	-2.79484	LOC102395169
1	189760000	189810000	-2.79484	COL18A1
2	139040000	139090000	-2.79395	MARS2
2	139040000	139090000	-2.79395	RFTN2
2	139040000	139090000	-2.79395	BOLL
5	19200000	19250000	-2.79337	XPR1
7	11500000	11550000	-2.79327	TRNAA-UGC
5	29960000	30010000	-2.79317	AURKAIP1
5	29960000	30010000	-2.79317	MRPL20
5	29960000	30010000	-2.79317	TMEM88B
5	29960000	30010000	-2.79317	VWA1
5	29960000	30010000	-2.79317	CCNL2
5	29960000	30010000	-2.79317	ANKRD65
1	115040000	115090000	-2.79196	LRCH3
17	29580000	29630000	-2.79078	LOC112580036
17	29580000	29630000	-2.79078	TDO2
17	29580000	29630000	-2.79078	CTSO
6	74480000	74530000	-2.79001	LRRC7
2	171580000	171630000	-2.78984	CAB39
11	81840000	81890000	-2.78956	IRF9
11	81840000	81890000	-2.78956	IPO4
11	81840000	81890000	-2.78956	TM9SF1
11	81840000	81890000	-2.78956	TSSK4
11	81840000	81890000	-2.78956	CHMP4A
11	81840000	81890000	-2.78956	LOC102395880
11	81840000	81890000	-2.78956	RNF31
11	81840000	81890000	-2.78956	REC8
11	81840000	81890000	-2.78956	NEDD8
12	87080000	87130000	-2.78907	CYS1
12	87080000	87130000	-2.78907	KLF11
8	76540000	76590000	-2.78904	LOC112586523
8	76540000	76590000	-2.78904	OGDH
22	35660000	35710000	-2.78792	TRNAC-ACA
4	35180000	35230000	-2.78634	LOC112584507
4	35180000	35230000	-2.78634	BCAT1
23	22780000	22830000	-2.7862	NFKB2
23	22780000	22830000	-2.7862	LOC112581524
23	22780000	22830000	-2.7862	GBF1
3	40080000	40130000	-2.78523	LOC112584145
3	40080000	40130000	-2.78523	TSR1
3	40080000	40130000	-2.78523	SRR
3	40080000	40130000	-2.78523	SMG6
2	109040000	109090000	-2.78505	LRP1B
5	81080000	81130000	-2.78467	LOC102402449
6	66040000	66090000	-2.78128	FUBP1
6	66040000	66090000	-2.78128	DNAJB4
4	129660000	129710000	-2.78007	RYR2
1	146240000	146290000	-2.77954	LOC112585678
1	177620000	177670000	-2.77951	MSL2
8	68700000	68750000	-2.77933	HOXA6
8	68700000	68750000	-2.77933	HOXA4
8	68700000	68750000	-2.77933	LOC112586509
8	68700000	68750000	-2.77933	HOXA7
8	68700000	68750000	-2.77933	HOXA5
8	68700000	68750000	-2.77933	HOXA3
16	5000000	5050000	-2.77884	LOC112579415
16	5000000	5050000	-2.77884	LOC112579613
19	37680000	37730000	-2.7772	RANBP3L
17	17780000	17830000	-2.77674	ATXN2
5	89800000	89850000	-2.77629	LOC112585150
6	68380000	68430000	-2.7756	MSH4
3	46280000	46330000	-2.77418	ASIC2
11	60140000	60190000	-2.77378	ATP5S
11	60140000	60190000	-2.77378	CDKL1
11	60140000	60190000	-2.77378	L2HGDH
5	19420000	19470000	-2.77335	ACBD6
3	29000000	29050000	-2.77324	MIEF2
3	29000000	29050000	-2.77324	ALKBH5
3	29000000	29050000	-2.77324	LLGL1
3	29000000	29050000	-2.77324	FLII
3	29000000	29050000	-2.77324	TOP3A
4	89560000	89610000	-2.77261	DHH
4	89560000	89610000	-2.77261	LOC102399969
4	89560000	89610000	-2.77261	LOC102399762
4	89560000	89610000	-2.77261	LMBR1L
2	139020000	139070000	-2.77254	MARS2
2	139020000	139070000	-2.77254	RFTN2
2	139020000	139070000	-2.77254	BOLL
22	61620000	61670000	-2.77172	LOC112581423
22	61620000	61670000	-2.77172	RBFA
22	61620000	61670000	-2.77172	ADNP2
22	61620000	61670000	-2.77172	LOC102408653
6	68500000	68550000	-2.77058	SLC44A5
11	92300000	92350000	-2.76983	JMY
8	79020000	79070000	-2.76932	INHBA
4	64580000	64630000	-2.76864	EEF1AKMT3
4	64580000	64630000	-2.76864	LOC112584556
4	64580000	64630000	-2.76864	TSFM
4	64580000	64630000	-2.76864	AVIL
4	64580000	64630000	-2.76864	CTDSP2
18	10460000	10510000	-2.76799	LOC112580208
18	10460000	10510000	-2.76799	KLHL36
18	10460000	10510000	-2.76799	USP10
4	64600000	64650000	-2.76795	LOC112584556
4	64600000	64650000	-2.76795	AVIL
4	64600000	64650000	-2.76795	CTDSP2
4	32560000	32610000	-2.76753	ETNK1
8	98860000	98910000	-2.76752	CNOT4
2	171540000	171590000	-2.7663	CAB39
11	81880000	81930000	-2.76582	CHMP4A
11	81880000	81930000	-2.76582	LOC102395880
11	81880000	81930000	-2.76582	GMPR2
11	81880000	81930000	-2.76582	NEDD8
11	81880000	81930000	-2.76582	TINF2
11	81880000	81930000	-2.76582	TGM1
3	122800000	122850000	-2.76563	SPAG8
3	122800000	122850000	-2.76563	HINT2
3	122800000	122850000	-2.76563	FAM221B
3	122800000	122850000	-2.76563	NPR2
2	151180000	151230000	-2.76518	LANCL1
20	8280000	8330000	-2.76444	ATG2B
4	155080000	155130000	-2.76022	DYDC1
4	155080000	155130000	-2.76022	DYDC2
22	1460000	1510000	-2.75982	RELCH
13	46460000	46510000	-2.75736	KLHL1
14	48440000	48490000	-2.75726	LOC112578823
14	48440000	48490000	-2.75726	TRNAW-CCA
14	48440000	48490000	-2.75726	LOC102402031
16	41440000	41490000	-2.75595	DENND5A
4	16640000	16690000	-2.75423	C4H12orf57
4	16640000	16690000	-2.75423	LOC112584794
4	16640000	16690000	-2.75423	LOC112584839
4	16640000	16690000	-2.75423	EMG1
4	16640000	16690000	-2.75423	PTPN6
4	16640000	16690000	-2.75423	PHB2
4	16640000	16690000	-2.75423	LPCAT3
4	16640000	16690000	-2.75423	ATN1
17	43420000	43470000	-2.75409	LARP1B
15	27420000	27470000	-2.7539	SYBU
3	45620000	45670000	-2.75375	LOC112583777
3	45620000	45670000	-2.75375	LOC112583778
3	45620000	45670000	-2.75375	ZNF207
1	46880000	46930000	-2.75325	LOC112583888
1	46880000	46930000	-2.75325	IL10RB
2	42520000	42570000	-2.75288	SLC26A8
2	42520000	42570000	-2.75288	SRPK1
10	89040000	89090000	-2.75224	LOC112587700
10	89040000	89090000	-2.75224	SENP6
17	9920000	9970000	-2.75184	SPPL3
2	89000000	89050000	-2.7515	LOC112578099
2	89000000	89050000	-2.7515	LY75
2	172920000	172970000	-2.7503	DIS3L2
18	35020000	35070000	-2.75001	TSNAXIP1
18	35020000	35070000	-2.75001	THAP11
18	35020000	35070000	-2.75001	CENPT
18	35020000	35070000	-2.75001	NUTF2
18	35020000	35070000	-2.75001	EDC4
20	37040000	37090000	-2.74971	PEAK1
24	33300000	33350000	-2.74968	ATF7IP2
21	50440000	50490000	-2.74944	LOC112581130
21	50440000	50490000	-2.74944	INKA1
21	50440000	50490000	-2.74944	CAMKV
21	50440000	50490000	-2.74944	UBA7
21	50440000	50490000	-2.74944	CDHR4
21	50440000	50490000	-2.74944	TRAIP
23	13380000	13430000	-2.74819	BTAF1
2	83200000	83250000	-2.74715	CSRNP3
8	43580000	43630000	-2.74581	GSAP
4	13680000	13730000	-2.74504	TRNAG-CCC
4	13680000	13730000	-2.74504	LOC102413088
4	13680000	13730000	-2.74504	TSPAN11
19	37400000	37450000	-2.74494	SLC1A3
18	7520000	7570000	-2.7448	LOC112580197
18	7520000	7570000	-2.7448	BCO1
18	7520000	7570000	-2.7448	PKD1L2
16	46840000	46890000	-2.74476	PDE3B
9	96500000	96550000	-2.74455	MRPL4
9	96500000	96550000	-2.74455	LOC112587145
9	96500000	96550000	-2.74455	LOC102412194
9	96500000	96550000	-2.74455	S1PR2
6	12920000	12970000	-2.74356	LOC102393885
23	30580000	30630000	-2.74301	SMC3
1	37500000	37550000	-2.74165	VEGFC
12	48100000	48150000	-2.7415	KDM3A
1	85740000	85790000	-2.74015	EPHA6
22	8420000	8470000	-2.73683	C22H18orf54
22	8420000	8470000	-2.73683	STARD6
15	60640000	60690000	-2.73589	OPRK1
11	74840000	74890000	-2.73564	AVEN
11	74840000	74890000	-2.73564	CHRM5
6	100540000	100590000	-2.73543	EIF2B3
4	36380000	36430000	-2.73495	BHLHE41
4	36380000	36430000	-2.73495	LOC102400413
22	880000	930000	-2.73403	PHLPP1
1	110980000	111030000	-2.73402	IQCB1
4	138780000	138830000	-2.73379	JMJD1C
1	171040000	171090000	-2.7335	ATR
1	171040000	171090000	-2.7335	XRN1
16	41460000	41510000	-2.73186	DENND5A
3	137500000	137550000	-2.73132	LOC102389807
4	101940000	101990000	-2.73095	KITLG
1	132680000	132730000	-2.7304	PIK3CA
1	132680000	132730000	-2.7304	KCNMB3
2	182300000	182350000	-2.73007	HNRNPR
13	38500000	38550000	-2.72981	MYCBP2
18	53900000	53950000	-2.72907	LOC102404358
18	53900000	53950000	-2.72907	AP2S1
20	35840000	35890000	-2.7289	LOC112580790
20	35840000	35890000	-2.7289	FAM219B
20	35840000	35890000	-2.7289	LOC112580802
20	35840000	35890000	-2.7289	LOC102403241
20	35840000	35890000	-2.7289	SCAMP2
20	35840000	35890000	-2.7289	MPI
11	45740000	45790000	-2.72868	LOC102395800
11	45740000	45790000	-2.72868	ONECUT1
4	8720000	8770000	-2.72836	TNRC6B
8	76340000	76390000	-2.72775	CCM2
22	1480000	1530000	-2.72734	LOC112581487
22	1480000	1530000	-2.72734	LOC112581370
22	1480000	1530000	-2.72734	RELCH
22	500000	550000	-2.72649	VPS4B
22	500000	550000	-2.72649	KDSR
6	32260000	32310000	-2.72641	LOC112585827
6	32260000	32310000	-2.72641	CD53
2	73200000	73250000	-2.72453	HOXD8
2	73200000	73250000	-2.72453	HOXD9
2	73200000	73250000	-2.72453	HOXD10
2	73200000	73250000	-2.72453	HOXD4
2	73200000	73250000	-2.72453	HOXD11
18	62100000	62150000	-2.72447	LOC112580340
18	62100000	62150000	-2.72447	KMT5C
18	62100000	62150000	-2.72447	BRSK1
18	62100000	62150000	-2.72447	TMEM150B
2	173140000	173190000	-2.72391	PRSS56
2	173140000	173190000	-2.72391	CHRND
2	173140000	173190000	-2.72391	CHRNG
2	173140000	173190000	-2.72391	EIF4E2
21	34120000	34170000	-2.72265	SUCLG2
8	44620000	44670000	-2.72119	RELN
18	17320000	17370000	-2.72087	CBLN1
16	41540000	41590000	-2.7208	LOC112579772
16	41540000	41590000	-2.7208	LOC102399418
16	41540000	41590000	-2.7208	TMEM41B
15	67580000	67630000	-2.72	NSMCE2
24	26620000	26670000	-2.7193	XYLT1
8	113140000	113190000	-2.71887	GIMAP4
10	43880000	43930000	-2.71887	LOC112587703
10	43880000	43930000	-2.71887	CASP8AP2
10	43880000	43930000	-2.71887	GJA10
10	43880000	43930000	-2.71887	BACH2
8	32860000	32910000	-2.7187	CROT
1	136600000	136650000	-2.71816	NAALADL2
3	102280000	102330000	-2.71723	JAK2
1	142060000	142110000	-2.7154	LRRIQ4
1	142060000	142110000	-2.7154	LRRC31
12	19560000	19610000	-2.71473	PRKD3
11	67280000	67330000	-2.71472	BAHD1
11	67280000	67330000	-2.71472	IVD
8	77860000	77910000	-2.71351	PSMA2
8	77860000	77910000	-2.71351	C8H7orf25
8	77860000	77910000	-2.71351	MRPL32
22	8400000	8450000	-2.71301	LOC102401100
22	8400000	8450000	-2.71301	C22H18orf54
7	87420000	87470000	-2.7123	CAMK2D
4	121880000	121930000	-2.71167	PGBD5
11	69420000	69470000	-2.71088	SPRED1
11	14940000	14990000	-2.70939	IRF2BPL
11	14940000	14990000	-2.70939	LOC112588003
11	14940000	14990000	-2.70939	LOC102393150
6	72500000	72550000	-2.70887	LOC112585807
6	72500000	72550000	-2.70887	NEGR1
1	142080000	142130000	-2.70851	TRNAY-GUA
1	142080000	142130000	-2.70851	LRRIQ4
1	142080000	142130000	-2.70851	LRRC34
1	142080000	142130000	-2.70851	LRRC31
12	103300000	103350000	-2.7054	DNLZ
12	103300000	103350000	-2.7054	GPSM1
12	103300000	103350000	-2.7054	CARD9
12	103300000	103350000	-2.7054	SNAPC4
8	98880000	98930000	-2.70506	CNOT4
12	48660000	48710000	-2.70479	ST3GAL5
12	48660000	48710000	-2.70479	LOC112578077
4	64540000	64590000	-2.70458	TSPAN31
4	64540000	64590000	-2.70458	2019-03-09
4	64540000	64590000	-2.70458	METTL1
4	64540000	64590000	-2.70458	EEF1AKMT3
4	64540000	64590000	-2.70458	AGAP2
4	64540000	64590000	-2.70458	CDK4
4	64540000	64590000	-2.70458	LOC102414554
4	64540000	64590000	-2.70458	TSFM
5	89820000	89870000	-2.70364	LOC112585150
2	42500000	42550000	-2.70359	SLC26A8
10	63160000	63210000	-2.70292	ARMC2
10	63160000	63210000	-2.70292	SESN1
15	59380000	59430000	-2.70245	XKR4
11	93960000	94010000	-2.70194	WDR41
14	26160000	26210000	-2.70162	CTSZ
14	26160000	26210000	-2.70162	TUBB1
14	26160000	26210000	-2.70162	NELFCD
3	20880000	20930000	-2.7016	STAT3
3	88480000	88530000	-2.70148	ADAMTSL1
22	1380000	1430000	-2.69959	TNFRSF11A
3	20120000	20170000	-2.69917	LOC112584041
3	20120000	20170000	-2.69917	LOC112584174
3	20120000	20170000	-2.69917	LOC112584175
3	20120000	20170000	-2.69917	LOC112584185
3	20120000	20170000	-2.69917	LOC112584182
3	20120000	20170000	-2.69917	TMEM106A
3	20120000	20170000	-2.69917	LOC112583664
3	20120000	20170000	-2.69917	LOC102400899
3	20900000	20950000	-2.69866	STAT3
3	20900000	20950000	-2.69866	LOC102415442
20	52100000	52150000	-2.6986	AGBL1
24	33420000	33470000	-2.69851	LOC112581909
18	39900000	39950000	-2.69819	HYDIN
18	7540000	7590000	-2.69722	BCO1
18	7540000	7590000	-2.69722	PKD1L2
2	82740000	82790000	-2.69711	LOC102394594
23	13420000	13470000	-2.69584	BTAF1
6	65980000	66030000	-2.69487	LOC112585640
6	65980000	66030000	-2.69487	GIPC2
6	65980000	66030000	-2.69487	DNAJB4
14	40640000	40690000	-2.69477	UCN3
14	40640000	40690000	-2.69477	TUBAL3
14	40640000	40690000	-2.69477	NET1
6	61800000	61850000	-2.69453	ADGRL2
24	29460000	29510000	-2.69362	MRTFB
12	48780000	48830000	-2.69353	ATOH8
15	24160000	24210000	-2.69056	OXR1
16	20540000	20590000	-2.69027	KIAA1549L
3	41420000	41470000	-2.68993	NXN
16	41520000	41570000	-2.68805	LOC112579772
16	41520000	41570000	-2.68805	DENND5A
16	41520000	41570000	-2.68805	LOC102399418
16	41520000	41570000	-2.68805	TMEM41B
6	200000	250000	-2.68805	TBX19
1	189820000	189870000	-2.68766	SLC19A1
1	189820000	189870000	-2.68766	COL18A1
20	23900000	23950000	-2.68756	LOC112581057
3	45600000	45650000	-2.68664	TRNAQ-UUG
3	45600000	45650000	-2.68664	LOC112583777
3	45600000	45650000	-2.68664	RHBDL3
3	45600000	45650000	-2.68664	ZNF207
3	45600000	45650000	-2.68664	C3H17orf75
6	22900000	22950000	-2.68618	SEC22B
6	22900000	22950000	-2.68618	PDE4DIP
14	160000	210000	-2.68505	CBLN4
15	67600000	67650000	-2.6828	NSMCE2
23	2900000	2950000	-2.6818	LOC112581671
5	77520000	77570000	-2.68087	SLC36A4
7	80020000	80070000	-2.68081	LCORL
14	21940000	21990000	-2.68072	TM9SF4
14	21940000	21990000	-2.68072	HCK
4	119540000	119590000	-2.68047	LOC102393350
4	8700000	8750000	-2.68037	TNRC6B
12	71940000	71990000	-2.67935	ZNF513
12	71940000	71990000	-2.67935	SNX17
12	71940000	71990000	-2.67935	PPM1G
12	71940000	71990000	-2.67935	GTF3C2
12	71940000	71990000	-2.67935	MPV17
12	71940000	71990000	-2.67935	EIF2B4
10	43860000	43910000	-2.67923	LOC112587703
10	43860000	43910000	-2.67923	CASP8AP2
10	43860000	43910000	-2.67923	GJA10
2	86840000	86890000	-2.67921	DPP4
4	36440000	36490000	-2.6792	LOC112584509
7	11520000	11570000	-2.67894	TRNAA-UGC
7	79980000	80030000	-2.67884	LCORL
7	79940000	79990000	-2.67882	LCORL
12	20940000	20990000	-2.67731	SRSF7
12	20940000	20990000	-2.67731	GEMIN6
24	1420000	1470000	-2.67714	MAD1L1
4	89540000	89590000	-2.67644	RHEBL1
4	89540000	89590000	-2.67644	DHH
4	89540000	89590000	-2.67644	LMBR1L
2	59160000	59210000	-2.67621	ASDURF
2	59160000	59210000	-2.67621	ASNSD1
2	76100000	76150000	-2.67586	RAPGEF4
5	86200000	86250000	-2.67558	DLG2
17	9900000	9950000	-2.6755	LOC112579915
17	9900000	9950000	-2.6755	SPPL3
11	69440000	69490000	-2.67538	SPRED1
10	27320000	27370000	-2.67492	HECA
5	53180000	53230000	-2.67468	DNAH14
1	189840000	189890000	-2.67432	SLC19A1
1	189840000	189890000	-2.67432	LOC112586927
1	189840000	189890000	-2.67432	COL18A1
5	117520000	117570000	-2.6731	ROM1
5	117520000	117570000	-2.6731	B3GAT3
5	117520000	117570000	-2.6731	INTS5
5	117520000	117570000	-2.6731	C5H11orf98
5	117520000	117570000	-2.6731	LOC112585313
5	117520000	117570000	-2.6731	LOC102395334
5	117520000	117570000	-2.6731	EML3
5	117520000	117570000	-2.6731	GANAB
5	117520000	117570000	-2.6731	CSKMT
5	117520000	117570000	-2.6731	UBXN1
10	6100000	6150000	-2.6709	PRKN
4	144520000	144570000	-2.67063	DDX50
4	144520000	144570000	-2.67063	DDX21
6	54040000	54090000	-2.67013	LOC112585628
2	77240000	77290000	-2.66758	DYNC1I2
8	32840000	32890000	-2.66751	CROT
11	102020000	102070000	-2.66686	MCC
3	24540000	24590000	-2.66581	KPNB1
3	24540000	24590000	-2.66581	NPEPPS
17	9940000	9990000	-2.66577	SPPL3
20	37100000	37150000	-2.66542	PEAK1
6	82320000	82370000	-2.66517	DOCK7
6	106080000	106130000	-2.66487	KIAA0754
6	106080000	106130000	-2.66487	MACF1
21	34140000	34190000	-2.6645	SUCLG2
1	4220000	4270000	-2.66417	LOC102399924
7	88860000	88910000	-2.66366	AP1AR
9	98480000	98530000	-2.66298	FARSA
9	98480000	98530000	-2.66298	CALR
9	98480000	98530000	-2.66298	RAD23A
9	98480000	98530000	-2.66298	GADD45GIP1
23	22120000	22170000	-2.66202	POLL
23	22120000	22170000	-2.66202	DPCD
23	22120000	22170000	-2.66202	BTRC
4	16560000	16610000	-2.66117	GNB3
4	16560000	16610000	-2.66117	CDCA3
4	16560000	16610000	-2.66117	TPI1
4	16560000	16610000	-2.66117	LOC112584472
4	16560000	16610000	-2.66117	P3H3
4	16560000	16610000	-2.66117	USP5
4	16560000	16610000	-2.66117	SPSB2
8	68720000	68770000	-2.66105	HOXA4
8	68720000	68770000	-2.66105	LOC112586509
8	68720000	68770000	-2.66105	HOXA2
8	68720000	68770000	-2.66105	LOC102406736
8	68720000	68770000	-2.66105	HOXA1
8	68720000	68770000	-2.66105	HOXA3
15	45140000	45190000	-2.66031	UBE2W
23	22100000	22150000	-2.66029	POLL
23	22100000	22150000	-2.66029	DPCD
23	22100000	22150000	-2.66029	BTRC
12	20980000	21030000	-2.65834	DHX57
12	20980000	21030000	-2.65834	GEMIN6
2	119800000	119850000	-2.65827	DPP10
9	90600000	90650000	-2.65819	TRNAG-CCC
9	90600000	90650000	-2.65819	GNA11
9	90600000	90650000	-2.65819	GNA15
11	17860000	17910000	-2.65817	ALDH6A1
11	17860000	17910000	-2.65817	BBOF1
11	17860000	17910000	-2.65817	LIN52
20	49480000	49530000	-2.6581	LOC102409017
20	49480000	49530000	-2.6581	LOC112580846
20	49480000	49530000	-2.6581	LOC102407566
10	53860000	53910000	-2.65782	COQ3
10	53860000	53910000	-2.65782	FAXC
24	22960000	23010000	-2.6563	LOC102404003
8	93900000	93950000	-2.65454	CPA5
8	93900000	93950000	-2.65454	CPA1
8	93900000	93950000	-2.65454	CEP41
3	15220000	15270000	-2.6545	FTSJ3
3	15220000	15270000	-2.6545	DDX42
3	15220000	15270000	-2.6545	CCDC47
20	23660000	23710000	-2.65366	RALGAPA1
3	8500000	8550000	-2.65275	LOC112583616
3	8500000	8550000	-2.65275	MGAT5B
20	67220000	67270000	-2.65257	UBE3A
11	60120000	60170000	-2.65198	ATP5S
11	60120000	60170000	-2.65198	CDKL1
11	60120000	60170000	-2.65198	L2HGDH
18	40140000	40190000	-2.65198	CCNE1
21	50320000	50370000	-2.65139	RBM6
22	35640000	35690000	-2.64928	TRNAC-ACA
3	62640000	62690000	-2.648	CA10
1	110900000	110950000	-2.64771	GOLGB1
18	60080000	60130000	-2.64707	LOC102390926
18	60080000	60130000	-2.64707	LOC112580129
3	41460000	41510000	-2.64691	NXN
3	35800000	35850000	-2.64617	LOC112584150
3	35800000	35850000	-2.64617	LOC112583735
3	35800000	35850000	-2.64617	LOC102404456
3	35800000	35850000	-2.64617	NAA38
3	35800000	35850000	-2.64617	TMEM88
3	35800000	35850000	-2.64617	RNF227
3	35800000	35850000	-2.64617	CHD3
3	35800000	35850000	-2.64617	KDM6B
2	139080000	139130000	-2.64585	BOLL
2	143840000	143890000	-2.64536	BMPR2
1	136620000	136670000	-2.64341	NAALADL2
1	113520000	113570000	-2.64282	KALRN
11	93940000	93990000	-2.6426	WDR41
8	92400000	92450000	-2.64133	HILPDA
16	33640000	33690000	-2.6413	RRM1
16	33640000	33690000	-2.6413	STIM1
24	39860000	39910000	-2.64081	TRNAK-CUU
24	39860000	39910000	-2.64081	TRNAR-CCU
24	39860000	39910000	-2.64081	TRNAP-AGG
24	39860000	39910000	-2.64081	TRNAK-CUU
24	39860000	39910000	-2.64081	TRNAP-AGG
24	39860000	39910000	-2.64081	TRNAP-UGG
24	39860000	39910000	-2.64081	TRNAK-CUU
24	39860000	39910000	-2.64081	TRNAP-UGG
24	39860000	39910000	-2.64081	TRNAK-CUU
24	39860000	39910000	-2.64081	TRNAP-AGG
24	39860000	39910000	-2.64081	TRNAP-UGG
24	39860000	39910000	-2.64081	TRNAK-CUU
24	39860000	39910000	-2.64081	TRNAP-AGG
24	39860000	39910000	-2.64081	TRNAP-UGG
24	39860000	39910000	-2.64081	TRNAK-CUU
24	39860000	39910000	-2.64081	TRNAP-AGG
24	39860000	39910000	-2.64081	TRNAP-UGG
24	39860000	39910000	-2.64081	TRNAK-CUU
24	39860000	39910000	-2.64081	TRNAP-AGG
24	39860000	39910000	-2.64081	TRNAP-UGG
24	39860000	39910000	-2.64081	TRNAK-CUU
24	39860000	39910000	-2.64081	TRNAR-CCU
24	39860000	39910000	-2.64081	TRNAP-CGG
24	39860000	39910000	-2.64081	TRNAK-CUU
24	39860000	39910000	-2.64081	TRNAK-CUU
24	39860000	39910000	-2.64081	TRNAK-CUU
24	39860000	39910000	-2.64081	TRNAP-AGG
24	39860000	39910000	-2.64081	TRNAK-CUU
24	39860000	39910000	-2.64081	TRNAP-AGG
24	39860000	39910000	-2.64081	TRNAP-UGG
24	39860000	39910000	-2.64081	TRNAK-CUU
20	38800000	38850000	-2.64053	WDR61
20	38800000	38850000	-2.64053	DNAJA4
2	76080000	76130000	-2.64048	RAPGEF4
6	68320000	68370000	-2.64003	ASB17
6	68320000	68370000	-2.64003	MSH4
1	128780000	128830000	-2.63957	LAMP3
1	128780000	128830000	-2.63957	MCCC1
3	129400000	129450000	-2.63954	LOC102392683
2	89540000	89590000	-2.6384	BAZ2B
22	6100000	6150000	-2.63805	WDR7
2	144400000	144450000	-2.63782	ABI2
2	143060000	143110000	-2.63761	MPP4
2	143060000	143110000	-2.63761	ALS2
2	70560000	70610000	-2.63726	LOC112581597
2	70560000	70610000	-2.63726	LOC112581593
2	70560000	70610000	-2.63726	TTN
2	55360000	55410000	-2.63664	LOC112583106
15	20260000	20310000	-2.63624	LOC112579135
5	101980000	102030000	-2.63616	GTF2H1
5	101980000	102030000	-2.63616	HPS5
2	83220000	83270000	-2.63356	CSRNP3
11	36980000	37030000	-2.63214	LOC112577909
6	82300000	82350000	-2.63208	ANGPTL3
6	82300000	82350000	-2.63208	DOCK7
10	63340000	63390000	-2.63197	CEP57L1
24	12040000	12090000	-2.63149	AUTS2
5	31580000	31630000	-2.63076	TPRG1L
5	31580000	31630000	-2.63076	MEGF6
11	60080000	60130000	-2.63062	CDKL1
8	68680000	68730000	-2.63029	HOXA9
8	68680000	68730000	-2.63029	HOXA6
8	68680000	68730000	-2.63029	HOXA4
8	68680000	68730000	-2.63029	HOXA7
8	68680000	68730000	-2.63029	HOXA5
8	68680000	68730000	-2.63029	HOXA10
3	115820000	115870000	-2.63003	FOXB2
18	49400000	49450000	-2.62901	TRNAC-ACA
18	49400000	49450000	-2.62901	CNTD2
18	49400000	49450000	-2.62901	AKT2
6	106100000	106150000	-2.62869	KIAA0754
6	106100000	106150000	-2.62869	MACF1
20	37120000	37170000	-2.62772	PEAK1
11	59960000	60010000	-2.62753	MAP4K5
1	138480000	138530000	-2.62734	NLGN1
12	19580000	19630000	-2.62524	PRKD3
18	15540000	15590000	-2.62516	TRNAC-ACA
18	15540000	15590000	-2.62516	PHKB
7	59660000	59710000	-2.62494	LOC112586212
7	26560000	26610000	-2.62395	NUP54
7	26560000	26610000	-2.62395	ART3
5	34680000	34730000	-2.62306	CAMTA1
3	18940000	18990000	-2.62295	CCDC43
3	18940000	18990000	-2.62295	MEIOC
13	38520000	38570000	-2.62203	MYCBP2
11	54060000	54110000	-2.62194	RORA
2	70680000	70730000	-2.62131	TTN
18	56220000	56270000	-2.62111	PNKP
18	56220000	56270000	-2.62111	TBC1D17
18	56220000	56270000	-2.62111	IL4I1
18	56220000	56270000	-2.62111	NUP62
18	56220000	56270000	-2.62111	AKT1S1
12	77600000	77650000	-2.62059	APOB
8	80020000	80070000	-2.61931	SUGCT
9	60520000	60570000	-2.61913	SPATA24
9	60520000	60570000	-2.61913	PROB1
9	60520000	60570000	-2.61913	DNAJC18
8	68660000	68710000	-2.61854	HOXA13
8	68660000	68710000	-2.61854	LOC112586508
8	68660000	68710000	-2.61854	HOXA11
8	68660000	68710000	-2.61854	HOXA9
8	68660000	68710000	-2.61854	HOXA6
8	68660000	68710000	-2.61854	HOXA7
8	68660000	68710000	-2.61854	HOXA10
2	61480000	61530000	-2.61789	CALCRL
3	139460000	139510000	-2.61787	UBQLN1
20	23720000	23770000	-2.61746	RALGAPA1
1	181560000	181610000	-2.61691	ACKR4
1	181560000	181610000	-2.61691	ACAD11
2	53640000	53690000	-2.61621	NIPA1
2	53640000	53690000	-2.61621	NIPA2
2	53640000	53690000	-2.61621	CYFIP1
3	40100000	40150000	-2.61582	SRR
3	40100000	40150000	-2.61582	SMG6
12	61080000	61130000	-2.61537	EHBP1
12	61160000	61210000	-2.61501	OTX1
12	61160000	61210000	-2.61501	EHBP1
23	18460000	18510000	-2.61483	EXOSC1
23	18460000	18510000	-2.61483	LOC112581681
23	18460000	18510000	-2.61483	ZDHHC16
23	18460000	18510000	-2.61483	UBTD1
23	18460000	18510000	-2.61483	MMS19
10	52720000	52770000	-2.61405	LOC112587460
1	120000000	120050000	-2.61366	FGF12
21	50280000	50330000	-2.6135	RBM5
21	50280000	50330000	-2.6135	RBM6
20	8260000	8310000	-2.61279	ATG2B
20	8260000	8310000	-2.61279	GSKIP
3	20140000	20190000	-2.61028	LOC112584185
3	20140000	20190000	-2.61028	LOC112584182
3	20140000	20190000	-2.61028	TMEM106A
3	20140000	20190000	-2.61028	LOC112583664
3	20140000	20190000	-2.61028	LOC102400899
3	20140000	20190000	-2.61028	NBR1
3	24560000	24610000	-2.60998	KPNB1
3	24560000	24610000	-2.60998	LOC112583686
3	24560000	24610000	-2.60998	NPEPPS
23	20040000	20090000	-2.60901	HPSE2
20	37060000	37110000	-2.6081	PEAK1
24	40220000	40270000	-2.60794	ELOB
24	40220000	40270000	-2.60794	PRSS33
24	40220000	40270000	-2.60794	SRRM2
24	40220000	40270000	-2.60794	LOC102416452
24	40220000	40270000	-2.60794	LOC102395529
2	21300000	21350000	-2.6079	TRNAI-AAU
2	21300000	21350000	-2.6079	LOC112587940
2	21300000	21350000	-2.6079	TRNAI-AAU
2	21300000	21350000	-2.6079	TRNAT-AGU
2	21300000	21350000	-2.6079	TRNAI-AAU
2	21300000	21350000	-2.6079	TRNAI-AAU
2	21300000	21350000	-2.6079	TRNAI-AAU
2	21300000	21350000	-2.6079	TRNAL-UAA
2	21300000	21350000	-2.6079	TRNAI-AAU
2	21300000	21350000	-2.6079	LOC112578651
2	21300000	21350000	-2.6079	POM121L2
2	53440000	53490000	-2.60675	HERC2
24	16500000	16550000	-2.6067	APOBR
24	16500000	16550000	-2.6067	IL27
24	16500000	16550000	-2.6067	LOC102409134
24	16500000	16550000	-2.6067	LOC102409347
24	16500000	16550000	-2.6067	CLN3
17	43400000	43450000	-2.60621	LARP1B
18	35040000	35090000	-2.60613	THAP11
18	35040000	35090000	-2.60613	NRN1L
18	35040000	35090000	-2.60613	TRNAS-AGA
18	35040000	35090000	-2.60613	NUTF2
18	35040000	35090000	-2.60613	EDC4
18	35040000	35090000	-2.60613	PSKH1
14	61440000	61490000	-2.60418	NEBL
12	37660000	37710000	-2.6017	LOC102391491
12	37660000	37710000	-2.6017	CCDC88A
2	55380000	55430000	-2.60097	LOC112583106
1	29940000	29990000	-2.60001	LRP2BP
1	29940000	29990000	-2.60001	SNX25
5	31680000	31730000	-2.59963	TP73
4	64240000	64290000	-2.59861	INHBE
4	64240000	64290000	-2.59861	INHBC
4	64240000	64290000	-2.59861	GLI1
4	64240000	64290000	-2.59861	R3HDM2
21	30600000	30650000	-2.59724	FOXP1
5	117560000	117610000	-2.59713	C5H11orf98
5	117560000	117610000	-2.59713	LOC112585313
5	117560000	117610000	-2.59713	LOC102395334
5	117560000	117610000	-2.59713	LRRN4CL
5	117560000	117610000	-2.59713	GNG3
5	117560000	117610000	-2.59713	CSKMT
5	117560000	117610000	-2.59713	BSCL2
5	117560000	117610000	-2.59713	HNRNPUL2
5	117560000	117610000	-2.59713	UBXN1
1	11220000	11270000	-2.59712	ADAM32
12	105980000	106030000	-2.59643	OLFM1
22	54880000	54930000	-2.59546	RTTN
1	80720000	80770000	-2.5908	HTR1F
21	10480000	10530000	-2.59071	EPM2AIP1
21	10480000	10530000	-2.59071	MLH1
24	18020000	18070000	-2.59061	LOC112581827
19	19260000	19310000	-2.59025	PDE4D
20	37080000	37130000	-2.58916	PEAK1
4	93540000	93590000	-2.58908	MFSD5
4	93540000	93590000	-2.58908	PFDN5
4	93540000	93590000	-2.58908	C4H12orf10
4	93540000	93590000	-2.58908	ESPL1
4	93540000	93590000	-2.58908	AAAS
5	30080000	30130000	-2.58829	LOC112584973
5	30080000	30130000	-2.58829	MMP23B
5	30080000	30130000	-2.58829	FNDC10
5	30080000	30130000	-2.58829	MIB2
5	30080000	30130000	-2.58829	LOC102408240
12	48760000	48810000	-2.58801	ATOH8
15	61200000	61250000	-2.58635	LOC102412826
3	38720000	38770000	-2.58592	ZZEF1
12	73980000	74030000	-2.58567	DNAJC27
12	73980000	74030000	-2.58567	LOC112578224
12	73980000	74030000	-2.58567	ADCY3
3	137520000	137570000	-2.58553	LOC102389807
18	56240000	56290000	-2.58509	TBC1D17
18	56240000	56290000	-2.58509	ATF5
18	56240000	56290000	-2.58509	LOC112580412
18	56240000	56290000	-2.58509	SIGLEC11
18	56240000	56290000	-2.58509	IL4I1
18	56240000	56290000	-2.58509	NUP62
19	17720000	17770000	-2.58419	ZSWIM6
7	80040000	80090000	-2.58351	LCORL
4	160520000	160570000	-2.58319	LOC112584869
4	160520000	160570000	-2.58319	LOC112584765
4	160520000	160570000	-2.58319	WAPL
5	86180000	86230000	-2.58261	DLG2
7	59860000	59910000	-2.58226	LOC102410714
11	81820000	81870000	-2.58217	PSME2
11	81820000	81870000	-2.58217	IRF9
11	81820000	81870000	-2.58217	IPO4
11	81820000	81870000	-2.58217	TM9SF1
11	81820000	81870000	-2.58217	EMC9
11	81820000	81870000	-2.58217	RNF31
11	81820000	81870000	-2.58217	REC8
12	78260000	78310000	-2.58188	PUM2
10	15140000	15190000	-2.58111	ESR1
2	59120000	59170000	-2.58054	ASDURF
2	59120000	59170000	-2.58054	ASNSD1
2	59120000	59170000	-2.58054	ANKAR
9	71960000	72010000	-2.58018	HNRNPAB
9	71960000	72010000	-2.58018	LOC102407764
9	71960000	72010000	-2.58018	PHYKPL
4	119680000	119730000	-2.57944	LOC112584360
4	119680000	119730000	-2.57944	LOC102393565
21	29560000	29610000	-2.57915	LOC112581114
21	29560000	29610000	-2.57915	LOC112581113
3	12500000	12550000	-2.57878	LOC102406498
3	12500000	12550000	-2.57878	LOC102406823
3	12500000	12550000	-2.57878	LOC112584007
3	12500000	12550000	-2.57878	RAC3
3	12500000	12550000	-2.57878	DUS1L
14	32640000	32690000	-2.57844	SMOX
19	17740000	17790000	-2.57754	LOC112580615
19	17740000	17790000	-2.57754	ZSWIM6
11	81800000	81850000	-2.57722	LOC112587906
11	81800000	81850000	-2.57722	FITM1
11	81800000	81850000	-2.57722	PSME1
11	81800000	81850000	-2.57722	PSME2
11	81800000	81850000	-2.57722	IRF9
11	81800000	81850000	-2.57722	DCAF11
11	81800000	81850000	-2.57722	EMC9
11	81800000	81850000	-2.57722	RNF31
11	81800000	81850000	-2.57722	REC8
