# Supplementary material for: Selection signatures of Fuzhong Buffalo based on whole-genome sequences
Source: BMC Genomics. 2020 Sep 29;21:674. doi: 10.1186/s12864-020-07095-8 (PMC7526191; doi:10.1186/s12864-020-07095-8)
Supplement: Supplementary file 5 — Additional file 5: Table S5. A summary of genes from π-Ratio. [file 12864_2020_7095_MOESM5_ESM.xlsx]

## Sheet: Sheet1
Table S5. A summary of genes from π-Ratio
Chrom	Starting position	Ending position	π-Ratio	Gene
9	100720001	100770000	5.41054	LOC112587087
9	100720001	100770000	5.41054	LOC102408982
5	114240001	114290000	3.82348	LOC102391066
5	114240001	114290000	3.82348	LOC102390744
9	100700001	100750000	3.37189	LOC112587087
13	15040001	15090000	3.36543	LOC102415881
10	53900001	53950000	3.2281	COQ3
10	53900001	53950000	3.2281	PNISR
13	18620001	18670000	2.61074	LOC112578520
13	18620001	18670000	2.61074	LOC102413665
13	18620001	18670000	2.61074	LOC102405871
18	15600001	15650000	2.57832	PHKB
4	60680001	60730000	2.39981	LOC112584328
13	15160001	15210000	2.14644	LOC112578513
13	15160001	15210000	2.14644	LOC112577712
18	15620001	15670000	2.11187	PHKB
14	9760001	9810000	2.04491	LOC112578693
14	40620001	40670000	2.02251	UCN3
14	40620001	40670000	2.02251	TUBAL3
22	7320001	7370000	2.01521	TCF4
5	114220001	114270000	1.99536	LOC102391066
13	18680001	18730000	1.97253	LOC102413665
13	18680001	18730000	1.97253	LOC102392111
13	18680001	18730000	1.97253	LOC102405871
10	53880001	53930000	1.96316	COQ3
10	53880001	53930000	1.96316	PNISR
10	53880001	53930000	1.96316	FAXC
13	18500001	18550000	1.90083	LOC102413665
13	18500001	18550000	1.90083	LOC102405871
13	15180001	15230000	1.87989	LOC112578513
13	15180001	15230000	1.87989	LOC112577712
4	119100001	119150000	1.86265	TSPAN8
4	121840001	121890000	1.86203	PGBD5
18	15580001	15630000	1.83365	TRNAC-ACA
18	15580001	15630000	1.83365	PHKB
4	119140001	119190000	1.77559	TSPAN8
18	63680001	63730000	1.76277	LOC112580179
18	63680001	63730000	1.76277	LOC112580448
13	19460001	19510000	1.75063	LOC112577665
13	19460001	19510000	1.75063	LOC102405871
4	60700001	60750000	1.74299	LOC112584328
21	10440001	10490000	1.7348	MLH1
8	105560001	105610000	1.73139	LOC112586566
8	105560001	105610000	1.73139	LOC112586583
8	105560001	105610000	1.73139	LOC112586584
8	105560001	105610000	1.73139	LOC112586586
8	105560001	105610000	1.73139	LOC112586571
8	105560001	105610000	1.73139	LOC112586576
13	15540001	15590000	1.72475	LOC102396286
4	121860001	121910000	1.72116	PGBD5
13	15200001	15250000	1.70046	LOC112577712
4	119120001	119170000	1.69931	TSPAN8
9	105920001	105970000	1.6964	LOC112587017
9	105920001	105970000	1.6964	UPF1
22	880001	930000	1.69637	PHLPP1
2	79500001	79550000	1.66956	LRP2
22	900001	950000	1.61171	PHLPP1
11	32860001	32910000	1.59399	LOC112588005
11	32860001	32910000	1.59399	ACTR10
11	32860001	32910000	1.59399	LOC112588006
4	119800001	119850000	1.58923	LOC102391955
4	119800001	119850000	1.58923	LOC102391624
4	119800001	119850000	1.58923	LOC102391296
14	40640001	40690000	1.55157	UCN3
14	40640001	40690000	1.55157	TUBAL3
14	40640001	40690000	1.55157	NET1
17	29620001	29670000	1.53768	CTSO
11	32880001	32930000	1.53756	LOC112588005
11	32880001	32930000	1.53756	LOC112588006
11	32880001	32930000	1.53756	ARMH4
13	15240001	15290000	1.53221	LOC112577712
4	119240001	119290000	1.52805	TRNAC-GCA
11	32840001	32890000	1.51761	TRNAK-CUU
11	32840001	32890000	1.51761	PSMA3
11	32840001	32890000	1.51761	ACTR10
8	64040001	64090000	1.50658	PDE1C
22	920001	970000	1.49748	PHLPP1
3	45620001	45670000	1.47363	LOC112583777
3	45620001	45670000	1.47363	LOC112583778
3	45620001	45670000	1.47363	ZNF207
4	119780001	119830000	1.46406	LOC102391955
4	119780001	119830000	1.46406	LOC102391624
4	119780001	119830000	1.46406	LOC102391296
11	47360001	47410000	1.44783	UNC13C
4	8720001	8770000	1.43022	TNRC6B
9	101440001	101490000	1.42533	LOC112587096
9	101440001	101490000	1.42533	LOC102411953
12	58580001	58630000	1.42145	LRRTM4
2	82760001	82810000	1.41727	LOC102394594
4	8680001	8730000	1.41682	TNRC6B
3	129380001	129430000	1.41507	LOC102392683
11	3020001	3070000	1.4048	PTPN21
4	119700001	119750000	1.39557	LOC112584360
13	18560001	18610000	1.381	LOC102413665
13	18560001	18610000	1.381	LOC102405871
4	8640001	8690000	1.37964	TNRC6B
4	8660001	8710000	1.36966	TNRC6B
2	171560001	171610000	1.34759	CAB39
9	5100001	5150000	1.33832	TRNAY-GUA
11	47380001	47430000	1.32955	UNC13C
4	8700001	8750000	1.32647	TNRC6B
6	68500001	68550000	1.32577	SLC44A5
1	186940001	186990000	1.30096	UMODL1
12	25760001	25810000	1.29868	PLEKHH2
22	7300001	7350000	1.29042	TCF4
2	79520001	79570000	1.28746	LRP2
2	89520001	89570000	1.28722	BAZ2B
14	9780001	9830000	1.28438	LOC112578693
3	69440001	69490000	1.28348	CEP44
5	75000001	75050000	1.28216	LOC102416626
14	19960001	20010000	1.27525	LOC112579002
14	19960001	20010000	1.27525	ASIP
4	119160001	119210000	1.2721	TSPAN8
3	45640001	45690000	1.2665	LOC112583778
3	45640001	45690000	1.2665	ZNF207
12	58600001	58650000	1.25259	LRRTM4
17	29600001	29650000	1.2467	LOC112580036
17	29600001	29650000	1.2467	CTSO
1	177580001	177630000	1.24243	PCCB
8	105600001	105650000	1.24104	LOC112586584
8	105600001	105650000	1.24104	LOC112586586
8	105600001	105650000	1.24104	LOC112586587
8	105600001	105650000	1.24104	LOC112586589
8	105600001	105650000	1.24104	LOC112586422
8	105600001	105650000	1.24104	LOC112586605
8	105600001	105650000	1.24104	LOC112586621
8	105600001	105650000	1.24104	LOC112586598
8	105600001	105650000	1.24104	LOC112586585
8	105600001	105650000	1.24104	LOC112586617
6	68320001	68370000	1.24078	ASB17
6	68320001	68370000	1.24078	MSH4
8	64020001	64070000	1.23794	PDE1C
1	29940001	29990000	1.237	LRP2BP
1	29940001	29990000	1.237	SNX25
10	44100001	44150000	1.22686	BACH2
13	17000001	17050000	1.2242	LOC102414221
3	45600001	45650000	1.22221	TRNAQ-UUG
3	45600001	45650000	1.22221	LOC112583777
3	45600001	45650000	1.22221	RHBDL3
3	45600001	45650000	1.22221	ZNF207
3	45600001	45650000	1.22221	C3H17orf75
16	5000001	5050000	1.21901	LOC112579415
16	5000001	5050000	1.21901	LOC112579613
21	51360001	51410000	1.21392	LOC112581210
21	51360001	51410000	1.21392	UCN2
21	51360001	51410000	1.21392	COL7A1
21	51360001	51410000	1.21392	PFKFB4
22	940001	990000	1.21036	PHLPP1
4	119760001	119810000	1.20919	LOC102391955
4	119760001	119810000	1.20919	LOC102391624
6	68520001	68570000	1.20869	SLC44A5
9	105940001	105990000	1.20728	UPF1
9	105940001	105990000	1.20728	GDF1
9	105940001	105990000	1.20728	CERS1
11	92280001	92330000	1.20693	JMY
7	80100001	80150000	1.20532	NCAPG
7	80100001	80150000	1.20532	LCORL
4	13700001	13750000	1.20508	LOC102413088
4	13700001	13750000	1.20508	TSPAN11
24	1440001	1490000	1.20127	MAD1L1
11	3000001	3050000	1.19935	LOC112587762
11	3000001	3050000	1.19935	PTPN21
4	13200001	13250000	1.19848	LOC112584460
4	13200001	13250000	1.19848	WASHC1
4	13200001	13250000	1.19848	DDX11
4	13200001	13250000	1.19848	FKBP4
7	87500001	87550000	1.19624	CAMK2D
4	156520001	156570000	1.19342	NRG3
8	105580001	105630000	1.18745	LOC112586584
8	105580001	105630000	1.18745	LOC112586586
8	105580001	105630000	1.18745	LOC112586587
8	105580001	105630000	1.18745	LOC112586589
8	105580001	105630000	1.18745	LOC112586422
8	105580001	105630000	1.18745	LOC112586571
8	105580001	105630000	1.18745	LOC112586585
22	35680001	35730000	1.18436	TRNAC-ACA
9	105900001	105950000	1.18391	LOC112587017
9	105900001	105950000	1.18391	UPF1
21	34120001	34170000	1.17209	SUCLG2
8	75900001	75950000	1.16819	IGFBP1
8	75900001	75950000	1.16819	LOC102414190
8	75900001	75950000	1.16819	ADCY1
7	80120001	80170000	1.16759	NCAPG
7	80120001	80170000	1.16759	LCORL
11	3040001	3090000	1.16517	PTPN21
19	37400001	37450000	1.16501	SLC1A3
11	46800001	46850000	1.15274	WDR72
1	142080001	142130000	1.14998	TRNAY-GUA
1	142080001	142130000	1.14998	LRRIQ4
1	142080001	142130000	1.14998	LRRC34
1	142080001	142130000	1.14998	LRRC31
23	20040001	20090000	1.14858	HPSE2
1	110940001	110990000	1.14183	GOLGB1
3	69080001	69130000	1.13018	LOC112584067
19	20060001	20110000	1.12904	LOC102412513
19	20060001	20110000	1.12904	PDE4D
20	37360001	37410000	1.12742	PSTPIP1
17	2080001	2130000	1.12256	LOC102408479
17	2080001	2130000	1.12256	ZNF280B
17	2080001	2130000	1.12256	LOC102409123
17	2080001	2130000	1.12256	LOC102407705
5	75780001	75830000	1.11849	LOC112585128
8	75920001	75970000	1.11552	LOC102414190
8	75920001	75970000	1.11552	ADCY1
7	80080001	80130000	1.11235	NCAPG
7	80080001	80130000	1.11235	LCORL
1	161460001	161510000	1.10258	MED12L
6	78620001	78670000	1.10144	PDE4B
3	129400001	129450000	1.09773	LOC102392683
13	17220001	17270000	1.0952	LOC112578567
21	34140001	34190000	1.09454	SUCLG2
4	64600001	64650000	1.09306	LOC112584556
4	64600001	64650000	1.09306	AVIL
4	64600001	64650000	1.09306	CTDSP2
5	75800001	75850000	1.09006	LOC112585128
9	104100001	104150000	1.09	SIN3B
9	104100001	104150000	1.09	NWD1
21	51380001	51430000	1.08696	SHISA5
21	51380001	51430000	1.08696	PFKFB4
14	40600001	40650000	1.08138	UCN3
14	40600001	40650000	1.08138	LOC112578797
19	70680001	70730000	1.07915	MRPL36
4	156500001	156550000	1.07841	TRNAW-CCA
4	156500001	156550000	1.07841	NRG3
4	121880001	121930000	1.0779	PGBD5
1	142060001	142110000	1.07677	LRRIQ4
1	142060001	142110000	1.07677	LRRC31
5	19100001	19150000	1.0742	XPR1
13	17200001	17250000	1.073	LOC112578567
4	119220001	119270000	1.06425	TRNAC-GCA
22	35660001	35710000	1.06212	TRNAC-ACA
10	53920001	53970000	1.06112	COQ3
10	53920001	53970000	1.06112	PNISR
10	53920001	53970000	1.06112	USP45
2	59160001	59210000	1.05778	ASDURF
2	59160001	59210000	1.05778	ASNSD1
3	17380001	17430000	1.05725	MAPT
5	74960001	75010000	1.05565	KCNT2
7	26560001	26610000	1.05201	NUP54
7	26560001	26610000	1.05201	ART3
18	15560001	15610000	1.04995	TRNAC-ACA
18	15560001	15610000	1.04995	PHKB
9	70140001	70190000	1.04284	LOC102411326
6	68340001	68390000	1.04227	MSH4
2	173120001	173170000	1.03913	ECEL1
2	173120001	173170000	1.03913	PRSS56
2	173120001	173170000	1.03913	CHRND
21	58400001	58450000	1.03646	TRNAC-GCA
21	58400001	58450000	1.03646	FBLN2
18	62100001	62150000	1.03609	LOC112580340
18	62100001	62150000	1.03609	KMT5C
18	62100001	62150000	1.03609	BRSK1
18	62100001	62150000	1.03609	TMEM150B
6	96260001	96310000	1.03247	AGBL4
4	155100001	155150000	1.03098	FAM213A
6	68480001	68530000	1.03014	ACADM
8	43580001	43630000	1.02308	GSAP
9	70120001	70170000	1.02266	LOC102411663
9	70120001	70170000	1.02266	LOC102411326
2	173140001	173190000	1.02204	PRSS56
2	173140001	173190000	1.02204	CHRND
2	173140001	173190000	1.02204	CHRNG
2	173140001	173190000	1.02204	EIF4E2
4	8740001	8790000	1.01971	TNRC6B
1	177600001	177650000	1.01923	MSL2
4	35180001	35230000	1.01796	LOC112584507
4	35180001	35230000	1.01796	BCAT1
21	8040001	8090000	1.01715	PDCD6IP
2	109060001	109110000	1.01167	LRP1B
1	110920001	110970000	1.01073	GOLGB1
21	12420001	12470000	1.0064	LOC112581154
21	12420001	12470000	1.0064	CSRNP1
21	12420001	12470000	1.0064	LOC112581153
21	12420001	12470000	1.0064	TTC21A
2	89540001	89590000	1.00584	BAZ2B
1	186920001	186970000	1.00581	UMODL1
23	20020001	20070000	1.00237	HPSE2
5	75020001	75070000	0.999417	LOC102416626
10	58140001	58190000	0.99874	TRNAF-GAA
24	1480001	1530000	0.994042	MAD1L1
5	5680001	5730000	0.992668	PLXNA2
21	34100001	34150000	0.989258	SUCLG2
21	10460001	10510000	0.988356	MLH1
13	18520001	18570000	0.982657	LOC102413665
13	18520001	18570000	0.982657	LOC102405871
4	119960001	120010000	0.981147	RHOU
14	9880001	9930000	0.980531	SYS1
14	9880001	9930000	0.980531	TP53TG5
14	9880001	9930000	0.980531	SDC4
4	119680001	119730000	0.979769	LOC112584360
4	119680001	119730000	0.979769	LOC102393565
7	46420001	46470000	0.979349	PDCL2
7	46420001	46470000	0.979349	CLOCK
18	17320001	17370000	0.977342	CBLN1
2	39500001	39550000	0.977246	GLP1R
2	39500001	39550000	0.977246	DNAH8
24	1420001	1470000	0.976531	MAD1L1
2	171540001	171590000	0.976223	CAB39
16	5920001	5970000	0.974976	LOC112579429
16	5920001	5970000	0.974976	LOC112579430
16	5920001	5970000	0.974976	LOC112579646
16	5920001	5970000	0.974976	LOC102398596
4	64620001	64670000	0.972848	LOC112584556
4	64620001	64670000	0.972848	CTDSP2
1	110960001	111010000	0.971273	GOLGB1
1	110960001	111010000	0.971273	IQCB1
10	38700001	38750000	0.968951	LOC102399398
13	15220001	15270000	0.967939	LOC112577712
4	91400001	91450000	0.967761	LOC102407231
13	17020001	17070000	0.965599	LOC102414221
2	48620001	48670000	0.963629	DST
5	19080001	19130000	0.961609	XPR1
1	158000001	158050000	0.959931	ARHGEF26
24	1460001	1510000	0.958161	MAD1L1
11	60140001	60190000	0.955737	ATP5S
11	60140001	60190000	0.955737	CDKL1
11	60140001	60190000	0.955737	L2HGDH
22	860001	910000	0.954733	LOC112581414
22	860001	910000	0.954733	PHLPP1
1	183280001	183330000	0.952396	NEK11
8	77860001	77910000	0.95235	PSMA2
8	77860001	77910000	0.95235	C8H7orf25
8	77860001	77910000	0.95235	MRPL32
4	36440001	36490000	0.950743	LOC112584509
23	20060001	20110000	0.950668	HPSE2
10	38720001	38770000	0.950615	LOC102399398
4	8620001	8670000	0.94917	TNRC6B
13	17180001	17230000	0.945298	LOC112578567
5	19060001	19110000	0.944408	XPR1
1	183260001	183310000	0.942493	NEK11
5	93540001	93590000	0.942374	LOC102408641
5	93540001	93590000	0.942374	TRNAC-ACA
5	93540001	93590000	0.942374	LOC112585362
5	93540001	93590000	0.942374	KCTD21
21	10420001	10470000	0.942002	LRRFIP2
21	10420001	10470000	0.942002	MLH1
2	40560001	40610000	0.941547	LOC112578062
2	40560001	40610000	0.941547	ZFAND3
15	36980001	37030000	0.941509	LOC112579280
15	36980001	37030000	0.941509	TNFRSF11B
15	36980001	37030000	0.941509	LOC112579067
15	36980001	37030000	0.941509	LOC102413604
2	40580001	40630000	0.941104	LOC112578062
2	40580001	40630000	0.941104	ZFAND3
6	68380001	68430000	0.940269	MSH4
20	23680001	23730000	0.938181	RALGAPA1
24	39860001	39910000	0.938027	TRNAK-CUU
24	39860001	39910000	0.938027	TRNAR-CCU
24	39860001	39910000	0.938027	TRNAP-AGG
24	39860001	39910000	0.938027	TRNAK-CUU
24	39860001	39910000	0.938027	TRNAP-AGG
24	39860001	39910000	0.938027	TRNAP-UGG
24	39860001	39910000	0.938027	TRNAK-CUU
24	39860001	39910000	0.938027	TRNAP-UGG
24	39860001	39910000	0.938027	TRNAK-CUU
24	39860001	39910000	0.938027	TRNAP-AGG
24	39860001	39910000	0.938027	TRNAP-UGG
24	39860001	39910000	0.938027	TRNAK-CUU
24	39860001	39910000	0.938027	TRNAP-AGG
24	39860001	39910000	0.938027	TRNAP-UGG
24	39860001	39910000	0.938027	TRNAK-CUU
24	39860001	39910000	0.938027	TRNAP-AGG
24	39860001	39910000	0.938027	TRNAP-UGG
24	39860001	39910000	0.938027	TRNAK-CUU
24	39860001	39910000	0.938027	TRNAP-AGG
24	39860001	39910000	0.938027	TRNAP-UGG
24	39860001	39910000	0.938027	TRNAK-CUU
24	39860001	39910000	0.938027	TRNAR-CCU
24	39860001	39910000	0.938027	TRNAP-CGG
24	39860001	39910000	0.938027	TRNAK-CUU
24	39860001	39910000	0.938027	TRNAK-CUU
24	39860001	39910000	0.938027	TRNAK-CUU
24	39860001	39910000	0.938027	TRNAP-AGG
24	39860001	39910000	0.938027	TRNAK-CUU
24	39860001	39910000	0.938027	TRNAP-AGG
24	39860001	39910000	0.938027	TRNAP-UGG
24	39860001	39910000	0.938027	TRNAK-CUU
6	106200001	106250000	0.936944	MACF1
5	13100001	13150000	0.934925	PLA2G4A
21	8020001	8070000	0.93355	PDCD6IP
19	20080001	20130000	0.933411	LOC102412513
19	20080001	20130000	0.933411	LOC112580669
2	119400001	119450000	0.932909	DPP10
6	106220001	106270000	0.931752	MACF1
1	171020001	171070000	0.930972	ATR
12	25480001	25530000	0.926264	THADA
5	114260001	114310000	0.918623	LOC102390744
5	60120001	60170000	0.913149	SPATA17
15	24160001	24210000	0.911357	OXR1
4	155080001	155130000	0.911207	DYDC1
4	155080001	155130000	0.911207	DYDC2
20	23700001	23750000	0.909052	RALGAPA1
4	13220001	13270000	0.904528	DDX11
4	13220001	13270000	0.904528	FKBP4
4	13220001	13270000	0.904528	ITFG2
5	77520001	77570000	0.903982	SLC36A4
8	105660001	105710000	0.903286	LOC112586604
8	105660001	105710000	0.903286	LOC112586623
8	105660001	105710000	0.903286	LOC112586599
8	105660001	105710000	0.903286	LOC112586603
8	105660001	105710000	0.903286	LOC112586595
8	105660001	105710000	0.903286	LOC112586596
8	105660001	105710000	0.903286	LOC112586591
8	105660001	105710000	0.903286	LOC112586606
1	80720001	80770000	0.902401	HTR1F
14	7700001	7750000	0.902295	LOC112578963
14	7700001	7750000	0.902295	LOC112578687
14	7700001	7750000	0.902295	ZMYND8
1	69080001	69130000	0.901033	ROBO2
1	189220001	189270000	0.900847	UBE2G2
1	189220001	189270000	0.900847	SUMO3
21	58380001	58430000	0.899173	TRNAC-GCA
21	58380001	58430000	0.899173	FBLN2
11	92300001	92350000	0.899077	JMY
14	40660001	40710000	0.892837	TUBAL3
14	40660001	40710000	0.892837	NET1
6	22900001	22950000	0.891563	SEC22B
6	22900001	22950000	0.891563	PDE4DIP
14	21940001	21990000	0.890829	TM9SF4
14	21940001	21990000	0.890829	HCK
1	177620001	177670000	0.88817	MSL2
16	40340001	40390000	0.887029	NLRP10
16	40340001	40390000	0.887029	EIF3F
11	60100001	60150000	0.885685	ATP5S
11	60100001	60150000	0.885685	CDKL1
4	119980001	120030000	0.885619	RHOU
7	26540001	26590000	0.8856	NUP54
7	26540001	26590000	0.8856	SCARB2
7	26540001	26590000	0.8856	ART3
2	86980001	87030000	0.885526	SLC4A10
9	100680001	100730000	0.883493	LOC102410938
20	23640001	23690000	0.882603	RALGAPA1
9	5080001	5130000	0.882545	TRNAY-GUA
6	68360001	68410000	0.881457	MSH4
6	97280001	97330000	0.880729	SPATA6
12	58560001	58610000	0.879313	LRRTM4
16	78680001	78730000	0.876968	LOC102394850
9	107460001	107510000	0.876543	OBSCN
16	4980001	5030000	0.874585	LOC102400879
16	4980001	5030000	0.874585	LOC112579415
13	19620001	19670000	0.874331	LOC102389194
13	19620001	19670000	0.874331	LOC102405871
2	40540001	40590000	0.873704	LOC112578062
2	40540001	40590000	0.873704	ZFAND3
10	6100001	6150000	0.873337	PRKN
4	132620001	132670000	0.871583	BMS1
1	189200001	189250000	0.87014	UBE2G2
5	56840001	56890000	0.87	LOC112585112
20	35860001	35910000	0.869334	LOC112580790
20	35860001	35910000	0.869334	FAM219B
20	35860001	35910000	0.869334	LOC112580802
20	35860001	35910000	0.869334	LOC102403241
20	35860001	35910000	0.869334	RPP25
20	35860001	35910000	0.869334	MPI
2	173160001	173210000	0.868043	PRSS56
2	173160001	173210000	0.868043	CHRND
2	173160001	173210000	0.868043	CHRNG
2	173160001	173210000	0.868043	EIF4E2
15	37000001	37050000	0.867181	LOC112579280
15	37000001	37050000	0.867181	TNFRSF11B
15	37000001	37050000	0.867181	LOC112579067
15	37000001	37050000	0.867181	LOC102413604
3	12760001	12810000	0.865019	SLC16A3
3	12760001	12810000	0.865019	CSNK1D
3	12760001	12810000	0.865019	CCDC57
9	39600001	39650000	0.864068	LOC112586836
17	61380001	61430000	0.862675	POU4F2
17	61380001	61430000	0.862675	TTC29
2	26620001	26670000	0.862221	LOC112578383
2	104660001	104710000	0.861801	LOC112582252
23	20000001	20050000	0.859477	HPSE2
6	73320001	73370000	0.858995	LOC112585874
2	61480001	61530000	0.858828	CALCRL
3	17400001	17450000	0.857498	TRNAD-GUC
3	17400001	17450000	0.857498	MAPT
2	171580001	171630000	0.857274	CAB39
8	43600001	43650000	0.856501	GSAP
17	2060001	2110000	0.855289	LOC102408479
17	2060001	2110000	0.855289	ZNF280B
17	2060001	2110000	0.855289	LOC102409123
17	2060001	2110000	0.855289	LOC102407705
5	40840001	40890000	0.854666	LOC112585093
5	34100001	34150000	0.85429	LOC112585080
5	34100001	34150000	0.85429	HES2
5	34100001	34150000	0.85429	ESPN
5	34100001	34150000	0.85429	ACOT7
5	97840001	97890000	0.854241	LOC112585155
5	97840001	97890000	0.854241	FANCF
4	36400001	36450000	0.852073	BHLHE41
4	36400001	36450000	0.852073	LOC102400413
10	23820001	23870000	0.84876	HIVEP2
8	55720001	55770000	0.848139	LSMEM1
8	55720001	55770000	0.848139	IFRD1
21	52360001	52410000	0.847369	LOC102391467
21	52360001	52410000	0.847369	KLHL18
1	110900001	110950000	0.846099	GOLGB1
14	7680001	7730000	0.844073	LOC112578963
14	7680001	7730000	0.844073	LOC112578684
14	7680001	7730000	0.844073	ZMYND8
2	89500001	89550000	0.843894	BAZ2B
5	5660001	5710000	0.84357	PLXNA2
15	20080001	20130000	0.842942	RRM2B
15	20080001	20130000	0.842942	UBR5
12	62220001	62270000	0.842535	PELI1
2	67700001	67750000	0.841137	LOC112581543
5	114980001	115030000	0.840706	PAG16
11	47400001	47450000	0.84023	UNC13C
24	32540001	32590000	0.84	PRM3
24	32540001	32590000	0.84	TNP2
22	35640001	35690000	0.839902	TRNAC-ACA
20	13860001	13910000	0.839671	FRMD5
11	92260001	92310000	0.839542	JMY
11	92260001	92310000	0.839542	HOMER1
19	37700001	37750000	0.83871	RANBP3L
3	69060001	69110000	0.838418	LOC112584067
7	80140001	80190000	0.837553	NCAPG
7	80140001	80190000	0.837553	DCAF16
15	82040001	82090000	0.837496	LOC102401619
15	82040001	82090000	0.837496	LOC102411003
15	82040001	82090000	0.837496	LOC102411327
18	62120001	62170000	0.836478	LOC112580340
18	62120001	62170000	0.836478	BRSK1
18	62120001	62170000	0.836478	HSPBP1
18	62120001	62170000	0.836478	TMEM150B
1	11220001	11270000	0.835714	ADAM32
10	44080001	44130000	0.834977	BACH2
10	27320001	27370000	0.832228	HECA
9	9720001	9770000	0.832086	LOC112587108
22	520001	570000	0.831088	VPS4B
22	520001	570000	0.831088	KDSR
8	18820001	18870000	0.830023	PHF14
20	12200001	12250000	0.829603	RIN3
20	12200001	12250000	0.829603	SLC24A4
23	13900001	13950000	0.828863	KIF11
22	500001	550000	0.827902	VPS4B
22	500001	550000	0.827902	KDSR
23	38380001	38430000	0.827518	CACUL1
20	23800001	23850000	0.827078	INSM2
20	23800001	23850000	0.827078	RALGAPA1
15	36960001	37010000	0.825778	TNFRSF11B
15	36960001	37010000	0.825778	LOC102413604
17	67840001	67890000	0.825698	FBXW7
14	9800001	9850000	0.825537	LOC112578693
14	9800001	9850000	0.825537	LOC102405068
7	40240001	40290000	0.824086	ADGRL3
1	189240001	189290000	0.82399	UBE2G2
1	189240001	189290000	0.82399	SUMO3
1	189240001	189290000	0.82399	PTTG1IP
24	13880001	13930000	0.823882	CALN1
19	37680001	37730000	0.823536	RANBP3L
7	46440001	46490000	0.822916	PDCL2
7	46440001	46490000	0.822916	CLOCK
7	33800001	33850000	0.822758	TMPRSS11A
7	33800001	33850000	0.822758	TMPRSS11D
20	35840001	35890000	0.821432	LOC112580790
20	35840001	35890000	0.821432	FAM219B
20	35840001	35890000	0.821432	LOC112580802
20	35840001	35890000	0.821432	LOC102403241
20	35840001	35890000	0.821432	SCAMP2
20	35840001	35890000	0.821432	MPI
21	52380001	52430000	0.821282	LOC112581292
21	52380001	52430000	0.821282	KLHL18
21	52380001	52430000	0.821282	KIF9
1	125740001	125790000	0.821153	DGKG
16	39720001	39770000	0.820916	PPFIBP2
6	78600001	78650000	0.820569	PDE4B
5	60100001	60150000	0.820075	SPATA17
10	23840001	23890000	0.819196	HIVEP2
2	48600001	48650000	0.817846	DST
5	34080001	34130000	0.815802	LOC112585080
5	34080001	34130000	0.815802	HES2
5	34080001	34130000	0.815802	ACOT7
7	80060001	80110000	0.81464	LCORL
5	102000001	102050000	0.813864	GTF2H1
5	102000001	102050000	0.813864	HPS5
20	49580001	49630000	0.813692	LOC112580839
1	157980001	158030000	0.813303	ARHGEF26
8	88240001	88290000	0.813054	LOC112586536
18	15640001	15690000	0.813039	PHKB
3	166600001	166650000	0.812614	TNFSF15
4	41660001	41710000	0.81126	DENND5B
17	43460001	43510000	0.811157	LOC112579958
17	43460001	43510000	0.811157	LARP1B
3	19120001	19170000	0.810428	GPATCH8
19	14900001	14950000	0.810321	RNF180
3	39800001	39850000	0.809299	PAFAH1B1
5	113320001	113370000	0.809269	CD5
5	113320001	113370000	0.809269	VPS37C
5	40860001	40910000	0.808712	FASLG
5	40860001	40910000	0.808712	LOC112585093
13	66440001	66490000	0.808162	POSTN
4	122840001	122890000	0.807745	LOC112584655
20	49560001	49610000	0.807075	LOC112580839
17	67820001	67870000	0.806574	FBXW7
12	25740001	25790000	0.806347	THADA
4	16460001	16510000	0.804591	COPS7A
4	16460001	16510000	0.804591	LAG3
4	16460001	16510000	0.804591	MLF2
23	20300001	20350000	0.802606	NKX2-3
14	48440001	48490000	0.802557	LOC112578823
14	48440001	48490000	0.802557	TRNAW-CCA
14	48440001	48490000	0.802557	LOC102402031
3	69420001	69470000	0.802328	FBXO8
3	69420001	69470000	0.802328	CEP44
10	6180001	6230000	0.799956	PRKN
5	56800001	56850000	0.798852	LOC112585112
8	105340001	105390000	0.797288	LOC112586556
8	105340001	105390000	0.797288	LOC112586557
8	105340001	105390000	0.797288	LOC112586410
8	105340001	105390000	0.797288	LOC112586554
8	105340001	105390000	0.797288	LOC102397810
8	105340001	105390000	0.797288	LOC112586558
21	12400001	12450000	0.796138	LOC112581154
21	12400001	12450000	0.796138	WDR48
21	12400001	12450000	0.796138	GORASP1
21	12400001	12450000	0.796138	TTC21A
9	106880001	106930000	0.795503	LOC112587022
9	106880001	106930000	0.795503	SNAP47
6	103440001	103490000	0.795143	GUCA2A
6	103440001	103490000	0.795143	GUCA2B
6	103440001	103490000	0.795143	FOXJ3
4	41680001	41730000	0.794198	DENND5B
4	8760001	8810000	0.794131	FAM83F
4	8760001	8810000	0.794131	TNRC6B
17	61400001	61450000	0.793082	TTC29
15	25140001	25190000	0.791062	ANGPT1
21	52400001	52450000	0.79078	LOC112581292
21	52400001	52450000	0.79078	KLHL18
21	52400001	52450000	0.79078	LOC102392359
21	52400001	52450000	0.79078	KIF9
8	49880001	49930000	0.790661	STARD3NL
11	83980001	84030000	0.789702	NR2E3
11	83980001	84030000	0.789702	MYO9A
21	46980001	47030000	0.788201	TRNAW-CCA
22	61600001	61650000	0.787	LOC112581423
22	61600001	61650000	0.787	RBFA
22	61600001	61650000	0.787	LOC102408653
6	66000001	66050000	0.786698	GIPC2
6	66000001	66050000	0.786698	DNAJB4
4	36380001	36430000	0.7863	BHLHE41
4	36380001	36430000	0.7863	LOC102400413
1	37500001	37550000	0.786228	VEGFC
11	60300001	60350000	0.786058	VCPKMT
11	60300001	60350000	0.786058	SOS2
2	174960001	175010000	0.785707	LOC102401599
2	174960001	175010000	0.785707	LOC112578854
24	39840001	39890000	0.785339	LOC102393795
24	39840001	39890000	0.785339	TRNAK-CUU
24	39840001	39890000	0.785339	TRNAR-CCU
24	39840001	39890000	0.785339	TRNAP-AGG
24	39840001	39890000	0.785339	TRNAK-CUU
24	39840001	39890000	0.785339	TRNAP-AGG
24	39840001	39890000	0.785339	TRNAP-UGG
24	39840001	39890000	0.785339	TRNAK-CUU
24	39840001	39890000	0.785339	TRNAP-UGG
24	39840001	39890000	0.785339	TRNAK-CUU
24	39840001	39890000	0.785339	TRNAP-AGG
24	39840001	39890000	0.785339	TRNAP-UGG
24	39840001	39890000	0.785339	TRNAK-CUU
24	39840001	39890000	0.785339	TRNAP-AGG
24	39840001	39890000	0.785339	TRNAP-UGG
24	39840001	39890000	0.785339	TRNAK-CUU
24	39840001	39890000	0.785339	TRNAP-AGG
24	39840001	39890000	0.785339	TRNAP-UGG
24	39840001	39890000	0.785339	TRNAK-CUU
24	39840001	39890000	0.785339	TRNAP-AGG
24	39840001	39890000	0.785339	TRNAP-UGG
24	39840001	39890000	0.785339	TRNAK-CUU
24	39840001	39890000	0.785339	TRNAR-CCU
24	39840001	39890000	0.785339	LOC102394126
22	24440001	24490000	0.784412	LOC112581415
22	24440001	24490000	0.784412	DLGAP1
11	59960001	60010000	0.783255	MAP4K5
14	54880001	54930000	0.783122	FRMD4A
4	91420001	91470000	0.78301	LOC102407231
23	50360001	50410000	0.782292	DPYSL4
23	50360001	50410000	0.782292	STK32C
2	109040001	109090000	0.781874	LRP1B
18	23480001	23530000	0.78164	LOC102403096
8	49100001	49150000	0.781505	NRCAM
9	105960001	106010000	0.781301	UPF1
9	105960001	106010000	0.781301	GDF1
9	105960001	106010000	0.781301	CERS1
9	105960001	106010000	0.781301	COPE
1	136280001	136330000	0.78097	NAALADL2
4	41640001	41690000	0.780706	DENND5B
1	171000001	171050000	0.780534	ATR
4	8540001	8590000	0.780521	TNRC6B
21	50000001	50050000	0.779406	TMEM115
21	50000001	50050000	0.779406	CACNA2D2
10	6120001	6170000	0.77779	PRKN
11	32820001	32870000	0.777035	TRNAK-CUU
11	32820001	32870000	0.777035	PSMA3
11	32820001	32870000	0.777035	ACTR10
6	103380001	103430000	0.775771	FOXJ3
5	101980001	102030000	0.775066	GTF2H1
5	101980001	102030000	0.775066	HPS5
14	46100001	46150000	0.77305	LOC112578815
14	46100001	46150000	0.77305	PCSK2
5	77540001	77590000	0.772767	SLC36A4
10	72980001	73030000	0.772209	LOC112587646
6	68300001	68350000	0.772146	ASB17
6	68300001	68350000	0.772146	MSH4
12	62180001	62230000	0.771778	PELI1
6	59120001	59170000	0.770793	SAMD13
6	59120001	59170000	0.770793	LOC102411007
9	8540001	8590000	0.768344	GIN1
14	13360001	13410000	0.768309	CHD6
1	49660001	49710000	0.768015	LOC112587414
9	42000001	42050000	0.767866	MED7
9	42000001	42050000	0.767866	HAVCR2
3	69100001	69150000	0.767611	LOC112584067
9	42040001	42090000	0.766974	MED7
9	42040001	42090000	0.766974	HAVCR2
9	42040001	42090000	0.766974	LOC102410816
15	80920001	80970000	0.766206	GPIHBP1
15	80920001	80970000	0.766206	ZFP41
15	80920001	80970000	0.766206	GLI4
15	80920001	80970000	0.766206	LY6H
15	80920001	80970000	0.766206	ZNF696
10	87280001	87330000	0.765444	HTR1B
21	34080001	34130000	0.765215	SUCLG2
5	115020001	115070000	0.764579	PAG16
7	58400001	58450000	0.763774	PDS5A
7	94920001	94970000	0.762469	GSTCD
2	34780001	34830000	0.762092	TRNAA-UGC
2	34780001	34830000	0.762092	MRPL14
5	74520001	74570000	0.760842	KCNT2
13	16100001	16150000	0.759888	LOC102389123
10	17800001	17850000	0.759105	LOC112587379
16	40320001	40370000	0.758551	LOC102396536
16	40320001	40370000	0.758551	NLRP10
16	40320001	40370000	0.758551	EIF3F
11	59980001	60030000	0.758334	MAP4K5
3	19100001	19150000	0.758049	GPATCH8
5	122520001	122570000	0.757316	LOC112585361
5	122520001	122570000	0.757316	PPP6R3
24	2420001	2470000	0.756652	SDK1
10	38740001	38790000	0.756637	LOC102399398
17	2100001	2150000	0.756331	ZNF280B
17	2100001	2150000	0.756331	LOC102409123
10	6080001	6130000	0.756001	PRKN
5	122540001	122590000	0.755774	PPP6R3
6	105120001	105170000	0.755659	ZFP69
6	105120001	105170000	0.755659	LOC112585703
6	105120001	105170000	0.755659	ZFP69B
5	19120001	19170000	0.754883	XPR1
5	114200001	114250000	0.754591	LOC102391066
5	114200001	114250000	0.754591	LOC102391409
5	115000001	115050000	0.753368	PAG16
7	87480001	87530000	0.751805	CAMK2D
20	23660001	23710000	0.751147	RALGAPA1
4	36420001	36470000	0.750814	BHLHE41
4	36420001	36470000	0.750814	LOC102400413
8	104700001	104750000	0.750364	TAS2R3
8	104700001	104750000	0.750364	TAS2R4
8	104700001	104750000	0.750364	SSBP1
22	22040001	22090000	0.750025	LOC112581449
22	22040001	22090000	0.750025	LAMA1
9	42020001	42070000	0.75002	MED7
9	42020001	42070000	0.75002	HAVCR2
3	133580001	133630000	0.749884	STC1
8	114920001	114970000	0.749136	XRCC2
5	19040001	19090000	0.747731	XPR1
5	93560001	93610000	0.747354	LOC112585362
3	17360001	17410000	0.746627	KANSL1
3	17360001	17410000	0.746627	MAPT
13	15560001	15610000	0.74636	LOC102396286
8	76460001	76510000	0.746334	PPIA
8	76460001	76510000	0.746334	LOC112586522
8	76460001	76510000	0.746334	LOC102395706
1	63360001	63410000	0.74528	CHODL
1	63360001	63410000	0.74528	TMPRSS15
24	740001	790000	0.744915	GET4
24	740001	790000	0.744915	ADAP1
1	19040001	19090000	0.744607	RBPMS
4	8520001	8570000	0.744456	ADSL
4	8520001	8570000	0.744456	TNRC6B
4	13720001	13770000	0.743793	LOC102413088
9	106860001	106910000	0.743578	SNAP47
20	37340001	37390000	0.742753	TSPAN3
20	37340001	37390000	0.742753	PSTPIP1
8	75940001	75990000	0.742135	ADCY1
16	11080001	11130000	0.74152	LOC112579560
16	11080001	11130000	0.74152	LOC112579564
1	1260001	1310000	0.741238	ZNF385D
12	75520001	75570000	0.741046	LOC102390492
1	156380001	156430000	0.740482	SLC33A1
1	156380001	156430000	0.740482	C1H3orf33
15	67060001	67110000	0.740297	LOC112579209
15	67060001	67110000	0.740297	MTSS1
1	158020001	158070000	0.738927	ARHGEF26
19	65420001	65470000	0.738591	ADCY2
19	70720001	70770000	0.737678	LOC112580654
14	9840001	9890000	0.737208	LOC102405068
14	9840001	9890000	0.737208	DBNDD2
14	9840001	9890000	0.737208	PIGT
14	9840001	9890000	0.737208	SYS1
10	60700001	60750000	0.73637	ATG5
3	12380001	12430000	0.735672	SIRT7
3	12380001	12430000	0.735672	PYCR1
3	12380001	12430000	0.735672	MYADML2
3	12380001	12430000	0.735672	PCYT2
3	12380001	12430000	0.735672	MAFG
3	12380001	12430000	0.735672	NOTUM
3	19140001	19190000	0.735351	ITGA2B
3	19140001	19190000	0.735351	GPATCH8
4	121820001	121870000	0.734214	GALNT2
9	70100001	70150000	0.734004	LOC102411990
9	70100001	70150000	0.734004	LOC102411663
24	5760001	5810000	0.733469	LOC102412400
24	5760001	5810000	0.733469	LOC102413286
12	62200001	62250000	0.73341	PELI1
1	137360001	137410000	0.733178	NAALADL2
9	106840001	106890000	0.731896	SNAP47
5	113900001	113950000	0.731861	LOC102392722
20	23740001	23790000	0.731171	RALGAPA1
6	106240001	106290000	0.73073	LOC112585711
6	106240001	106290000	0.73073	MACF1
6	57620001	57670000	0.730579	COL24A1
1	187000001	187050000	0.729923	ABCG1
16	4900001	4950000	0.729109	LOC112579413
1	29960001	30010000	0.728808	LRP2BP
1	29960001	30010000	0.728808	SNX25
17	67860001	67910000	0.728562	LOC102393382
17	67860001	67910000	0.728562	FBXW7
4	16480001	16530000	0.728154	LAG3
4	16480001	16530000	0.728154	MLF2
4	16480001	16530000	0.728154	CD4
8	88220001	88270000	0.726615	LOC112586536
13	16120001	16170000	0.726358	LOC102389123
23	50380001	50430000	0.725848	STK32C
14	9860001	9910000	0.725454	DBNDD2
14	9860001	9910000	0.725454	PIGT
14	9860001	9910000	0.725454	SYS1
14	9860001	9910000	0.725454	TP53TG5
3	140500001	140550000	0.72461	NTRK2
20	23720001	23770000	0.724457	RALGAPA1
6	106540001	106590000	0.724373	GJA9
6	106540001	106590000	0.724373	MYCBP
6	106540001	106590000	0.724373	LOC102400966
6	106540001	106590000	0.724373	RHBDL2
6	106540001	106590000	0.724373	RRAGC
6	106540001	106590000	0.724373	LOC112585713
6	103420001	103470000	0.7238	FOXJ3
8	80020001	80070000	0.723523	SUGCT
4	155120001	155170000	0.722848	FAM213A
4	155120001	155170000	0.722848	LOC102411767
6	95620001	95670000	0.722083	ELAVL4
1	37440001	37490000	0.721924	VEGFC
1	183300001	183350000	0.721891	NEK11
8	105540001	105590000	0.721532	LOC112586582
8	105540001	105590000	0.721532	LOC112586575
8	105540001	105590000	0.721532	LOC102412935
8	105540001	105590000	0.721532	LOC112586563
8	105540001	105590000	0.721532	LOC112586566
8	105540001	105590000	0.721532	LOC112586583
8	105540001	105590000	0.721532	LOC112586579
8	105540001	105590000	0.721532	LOC112586571
8	105540001	105590000	0.721532	LOC112586576
5	113860001	113910000	0.721523	LOC102399766
2	104180001	104230000	0.721478	LOC112582250
10	60660001	60710000	0.721017	ATG5
6	103400001	103450000	0.719473	FOXJ3
8	32860001	32910000	0.719282	CROT
5	34120001	34170000	0.718897	TNFRSF25
5	34120001	34170000	0.718897	HES2
5	34120001	34170000	0.718897	ESPN
10	6160001	6210000	0.718143	PRKN
9	106500001	106550000	0.717853	NDUFA13
9	106500001	106550000	0.717853	CILP2
9	106500001	106550000	0.717853	PBX4
2	156220001	156270000	0.717845	ABCA12
3	45580001	45630000	0.717397	TRNAQ-UUG
3	45580001	45630000	0.717397	LOC112583777
3	45580001	45630000	0.717397	RHBDL3
3	45580001	45630000	0.717397	ZNF207
3	45580001	45630000	0.717397	C3H17orf75
9	42060001	42110000	0.716778	HAVCR2
9	42060001	42110000	0.716778	LOC102410816
3	156940001	156990000	0.716318	LOC102413287
21	8060001	8110000	0.716316	PDCD6IP
16	4920001	4970000	0.715542	LOC112579413
16	4920001	4970000	0.715542	LOC102409284
6	24920001	24970000	0.715337	SPAG17
21	51340001	51390000	0.714918	LOC102405660
21	51340001	51390000	0.714918	LOC112581210
21	51340001	51390000	0.714918	UCN2
21	51340001	51390000	0.714918	COL7A1
21	51340001	51390000	0.714918	PFKFB4
5	93520001	93570000	0.713753	LOC102408641
5	93520001	93570000	0.713753	TRNAC-ACA
5	93520001	93570000	0.713753	USP35
5	93520001	93570000	0.713753	KCTD21
24	29500001	29550000	0.713709	MRTFB
4	8560001	8610000	0.713218	TNRC6B
17	43420001	43470000	0.713094	LARP1B
13	19720001	19770000	0.712985	LOC102405871
3	29800001	29850000	0.712918	SPECC1
16	3280001	3330000	0.711394	LOC112579541
16	3280001	3330000	0.711394	P2RX3
12	82300001	82350000	0.710747	LOC112578115
1	144520001	144570000	0.710628	WDR49
1	144520001	144570000	0.710628	SERPINI2
20	35820001	35870000	0.710323	LOC112580790
20	35820001	35870000	0.710323	FAM219B
20	35820001	35870000	0.710323	ULK3
20	35820001	35870000	0.710323	SCAMP2
20	35820001	35870000	0.710323	MPI
14	24080001	24130000	0.710214	RTF2
14	24080001	24130000	0.710214	GCNT7
4	13180001	13230000	0.709708	LOC112584460
4	13180001	13230000	0.709708	WASHC1
4	13180001	13230000	0.709708	DDX11
8	25080001	25130000	0.709667	AGR2
13	18480001	18530000	0.709658	LOC102413665
13	18480001	18530000	0.709658	LOC102405871
14	24060001	24110000	0.708966	CASS4
14	24060001	24110000	0.708966	RTF2
17	43480001	43530000	0.708422	LOC112579958
17	43480001	43530000	0.708422	LARP1B
9	60500001	60550000	0.707828	TMEM173
9	60500001	60550000	0.707828	ECSCR
9	60500001	60550000	0.707828	SMIM33
9	60500001	60550000	0.707828	DNAJC18
5	113840001	113890000	0.707147	LOC102399766
16	5260001	5310000	0.706953	LOC102414007
16	5260001	5310000	0.706953	LOC102412701
16	5260001	5310000	0.706953	LOC102391880
16	5260001	5310000	0.706953	LOC112579422
2	142760001	142810000	0.706937	TRAK2
6	96240001	96290000	0.706879	AGBL4
1	37480001	37530000	0.706621	VEGFC
3	7400001	7450000	0.706505	LLGL2
3	7400001	7450000	0.706505	MYO15B
19	31460001	31510000	0.705807	SELENOP
19	31460001	31510000	0.705807	CCDC152
5	75760001	75810000	0.705543	LOC112585128
1	37460001	37510000	0.705216	VEGFC
17	67880001	67930000	0.704752	LOC102393382
17	67880001	67930000	0.704752	FBXW7
4	57260001	57310000	0.704398	TRNAW-CCA
4	57260001	57310000	0.704398	TRNAD-GUC
4	57260001	57310000	0.704398	TMPO
23	38400001	38450000	0.703307	CACUL1
20	23760001	23810000	0.703263	RALGAPA1
4	61700001	61750000	0.703199	LOC102412051
8	92360001	92410000	0.703134	IMPDH1
1	189880001	189930000	0.702356	SLC19A1
1	189880001	189930000	0.702356	LOC112586927
4	64580001	64630000	0.702153	EEF1AKMT3
4	64580001	64630000	0.702153	LOC112584556
4	64580001	64630000	0.702153	TSFM
4	64580001	64630000	0.702153	AVIL
4	64580001	64630000	0.702153	CTDSP2
18	39480001	39530000	0.702152	CMTR2
18	39480001	39530000	0.702152	HYDIN
9	100760001	100810000	0.702073	LOC102408982
18	63660001	63710000	0.701197	LOC112580176
18	63660001	63710000	0.701197	LOC112580148
8	105680001	105730000	0.701042	LOC112586603
8	105680001	105730000	0.701042	LOC112586595
8	105680001	105730000	0.701042	LOC112586424
8	105680001	105730000	0.701042	LOC102398771
8	105680001	105730000	0.701042	LOC112586606
8	105680001	105730000	0.701042	LOC112586425
20	23900001	23950000	0.700963	LOC112581057
22	6100001	6150000	0.700908	WDR7
1	111100001	111150000	0.700867	LOC102403840
5	26560001	26610000	0.700603	LOC102393585
14	19980001	20030000	0.69997	ASIP
20	12180001	12230000	0.699875	RIN3
15	33420001	33470000	0.697142	TRPS1
11	21680001	21730000	0.69679	LOC112577856
11	21680001	21730000	0.69679	SMOC1
1	125720001	125770000	0.696227	DGKG
5	75040001	75090000	0.695916	LOC102416626
14	9900001	9950000	0.69568	SYS1
14	9900001	9950000	0.69568	SDC4
8	18800001	18850000	0.69549	PHF14
2	59140001	59190000	0.695255	ASDURF
2	59140001	59190000	0.695255	ASNSD1
2	59140001	59190000	0.695255	ANKAR
7	49660001	49710000	0.694986	DCUN1D4
5	13080001	13130000	0.694579	PLA2G4A
12	25500001	25550000	0.694456	THADA
2	83560001	83610000	0.693854	SCN3A
13	40020001	40070000	0.692948	LMO7
17	67800001	67850000	0.692546	FBXW7
2	21300001	21350000	0.690911	TRNAI-AAU
2	21300001	21350000	0.690911	LOC112587940
2	21300001	21350000	0.690911	TRNAI-AAU
2	21300001	21350000	0.690911	TRNAT-AGU
2	21300001	21350000	0.690911	TRNAI-AAU
2	21300001	21350000	0.690911	TRNAI-AAU
2	21300001	21350000	0.690911	TRNAI-AAU
2	21300001	21350000	0.690911	TRNAL-UAA
2	21300001	21350000	0.690911	TRNAI-AAU
2	21300001	21350000	0.690911	LOC112578651
2	21300001	21350000	0.690911	POM121L2
6	57640001	57690000	0.690384	COL24A1
11	47340001	47390000	0.689563	UNC13C
19	11140001	11190000	0.688999	PIK3R1
1	137380001	137430000	0.688974	NAALADL2
20	24760001	24810000	0.688712	LOC102401813
2	109080001	109130000	0.688482	LRP1B
16	68280001	68330000	0.687301	GUCY1A2
1	49680001	49730000	0.687185	LOC112587414
14	24100001	24150000	0.68643	LOC102398324
14	24100001	24150000	0.68643	RTF2
14	24100001	24150000	0.68643	GCNT7
6	103360001	103410000	0.685632	FOXJ3
1	29920001	29970000	0.685458	ANKRD37
1	29920001	29970000	0.685458	UFSP2
1	29920001	29970000	0.685458	LRP2BP
1	29920001	29970000	0.685458	SNX25
3	38720001	38770000	0.684792	ZZEF1
2	70880001	70930000	0.684206	TRNAC-GCA
2	70880001	70930000	0.684206	PJVK
2	70880001	70930000	0.684206	PRKRA
2	70880001	70930000	0.684206	OSBPL6
15	20180001	20230000	0.683879	UBR5
16	3260001	3310000	0.683531	LOC112579540
16	3260001	3310000	0.683531	LOC112579541
16	3260001	3310000	0.683531	P2RX3
16	3260001	3310000	0.683531	LOC102406054
9	39580001	39630000	0.683187	LOC112586836
20	23820001	23870000	0.682508	INSM2
20	23820001	23870000	0.682508	RALGAPA1
2	173100001	173150000	0.681162	LOC102403548
2	173100001	173150000	0.681162	ECEL1
2	104680001	104730000	0.680844	LOC112582252
7	58380001	58430000	0.679832	PDS5A
8	77680001	77730000	0.678887	HECW1
7	80020001	80070000	0.678279	LCORL
2	34760001	34810000	0.677985	TRNAA-UGC
2	34760001	34810000	0.677985	TMEM63B
2	34760001	34810000	0.677985	MRPL14
9	96500001	96550000	0.677978	MRPL4
9	96500001	96550000	0.677978	LOC112587145
9	96500001	96550000	0.677978	LOC102412194
9	96500001	96550000	0.677978	S1PR2
20	27440001	27490000	0.677692	NUBPL
6	61880001	61930000	0.677328	ADGRL2
3	40140001	40190000	0.677222	SMG6
7	50780001	50830000	0.6768	NFXL1
1	80740001	80790000	0.676699	HTR1F
7	22320001	22370000	0.676681	CFAP299
3	19160001	19210000	0.676088	ITGA2B
3	19160001	19210000	0.676088	GPATCH8
11	92120001	92170000	0.67538	HOMER1
16	68300001	68350000	0.675182	GUCY1A2
13	50480001	50530000	0.674651	PCDH9
15	20260001	20310000	0.674188	LOC112579135
15	37020001	37070000	0.673322	TNFRSF11B
15	37020001	37070000	0.673322	LOC112579067
15	37020001	37070000	0.673322	LOC102413604
18	62080001	62130000	0.673194	FAM71E2
18	62080001	62130000	0.673194	LOC102391576
18	62080001	62130000	0.673194	LOC112580340
18	62080001	62130000	0.673194	KMT5C
18	62080001	62130000	0.673194	BRSK1
18	62080001	62130000	0.673194	TMEM150B
11	93960001	94010000	0.673133	WDR41
9	27100001	27150000	0.672771	LOC102416306
9	27100001	27150000	0.672771	HAPLN1
9	5120001	5170000	0.672683	TRNAY-GUA
6	105140001	105190000	0.672184	ZFP69B
6	105140001	105190000	0.672184	SMAP2
14	74880001	74930000	0.671891	MACROD2
14	39160001	39210000	0.671795	KLF6
4	37820001	37870000	0.671779	SMCO2
8	41820001	41870000	0.671605	MAGI2
9	78460001	78510000	0.671416	LOC112586936
10	15140001	15190000	0.670941	ESR1
4	101600001	101650000	0.670693	LOC102391483
5	19140001	19190000	0.670603	XPR1
1	11540001	11590000	0.670216	TRNAG-CCC
1	11540001	11590000	0.670216	TACC1
5	56820001	56870000	0.668299	LOC112585112
4	151540001	151590000	0.668258	LRMDA
9	106520001	106570000	0.667298	CILP2
9	106520001	106570000	0.667298	PBX4
3	18960001	19010000	0.666389	MEIOC
20	35800001	35850000	0.666047	CPLX3
20	35800001	35850000	0.666047	LMAN1L
20	35800001	35850000	0.666047	ULK3
20	35800001	35850000	0.666047	SCAMP2
5	113920001	113970000	0.665586	LOC102392722
4	9840001	9890000	0.66544	SUN2
4	9840001	9890000	0.66544	GTPBP1
4	9840001	9890000	0.66544	JOSD1
6	59140001	59190000	0.665354	SAMD13
7	80200001	80250000	0.665072	LOC112586224
7	80200001	80250000	0.665072	FAM184B
8	25060001	25110000	0.664936	TSPAN13
8	25060001	25110000	0.664936	AGR2
24	26620001	26670000	0.664656	XYLT1
10	60680001	60730000	0.664397	ATG5
14	8960001	9010000	0.663693	LOC112578690
14	8960001	9010000	0.663693	SPINT4
14	8960001	9010000	0.663693	WFDC3
23	13920001	13970000	0.662437	KIF11
2	129640001	129690000	0.662384	CNTNAP5
10	6140001	6190000	0.662292	PRKN
9	109680001	109730000	0.662006	FLT4
6	57600001	57650000	0.661437	COL24A1
14	44740001	44790000	0.661129	SLC24A3
19	8520001	8570000	0.660852	TNPO1
7	101620001	101670000	0.660846	RAP1GDS1
1	161120001	161170000	0.660585	IGSF10
14	17780001	17830000	0.660331	DSN1
14	17780001	17830000	0.660331	NDRG3
4	68360001	68410000	0.660182	FAM19A2
7	79940001	79990000	0.660126	LCORL
2	100340001	100390000	0.660023	MBD5
2	100320001	100370000	0.659639	MBD5
4	25900001	25950000	0.659482	EPS8
14	36300001	36350000	0.658993	PCNA
14	36300001	36350000	0.658993	TMEM230
14	36300001	36350000	0.658993	CDS2
6	106120001	106170000	0.65844	MACF1
6	97300001	97350000	0.658379	SPATA6
18	7520001	7570000	0.658213	LOC112580197
18	7520001	7570000	0.658213	BCO1
18	7520001	7570000	0.658213	PKD1L2
7	87440001	87490000	0.658131	CAMK2D
20	23620001	23670000	0.657987	LOC112581053
20	23620001	23670000	0.657987	TRNAC-GCA
20	23620001	23670000	0.657987	RALGAPA1
11	46780001	46830000	0.6579	WDR72
2	8040001	8090000	0.657743	HIVEP1
19	70660001	70710000	0.657641	NDUFS6
19	70660001	70710000	0.657641	MRPL36
15	22880001	22930000	0.657396	ZFPM2
7	15880001	15930000	0.656656	LOC112586329
7	15880001	15930000	0.656656	PTPN13
7	40220001	40270000	0.656614	ADGRL3
11	2980001	3030000	0.655936	ZC3H14
11	2980001	3030000	0.655936	LOC112587762
11	2980001	3030000	0.655936	PTPN21
24	20020001	20070000	0.655894	TNRC6A
10	44120001	44170000	0.655699	BACH2
1	183240001	183290000	0.655683	NEK11
24	1500001	1550000	0.65553	MAD1L1
1	189960001	190010000	0.654931	PCBP3
5	125300001	125350000	0.654697	KCNQ1
8	32420001	32470000	0.653672	RUNDC3B
5	116780001	116830000	0.653578	TMEM258
5	116780001	116830000	0.653578	FEN1
5	116780001	116830000	0.653578	FADS1
5	116780001	116830000	0.653578	MYRF
8	77880001	77930000	0.653053	PSMA2
8	77880001	77930000	0.653053	C8H7orf25
8	77880001	77930000	0.653053	MRPL32
12	25780001	25830000	0.652952	PLEKHH2
1	63340001	63390000	0.652149	TMPRSS15
14	54860001	54910000	0.652077	FRMD4A
8	98140001	98190000	0.651557	BPGM
8	105620001	105670000	0.65087	LOC112586422
8	105620001	105670000	0.65087	LOC112586605
8	105620001	105670000	0.65087	LOC112586621
8	105620001	105670000	0.65087	LOC112586598
8	105620001	105670000	0.65087	LOC112586423
8	105620001	105670000	0.65087	LOC112586604
8	105620001	105670000	0.65087	LOC112586623
8	105620001	105670000	0.65087	LOC112586599
8	105620001	105670000	0.65087	LOC112586596
8	105620001	105670000	0.65087	LOC112586617
18	39900001	39950000	0.650563	HYDIN
3	24460001	24510000	0.650425	NPEPPS
22	17540001	17590000	0.650026	SETBP1
17	43440001	43490000	0.649482	LOC112579958
17	43440001	43490000	0.649482	LARP1B
14	13380001	13430000	0.648481	CHD6
13	50580001	50630000	0.648335	PCDH9
16	13100001	13150000	0.647858	LRRC4C
3	27160001	27210000	0.647494	ACSF2
3	27160001	27210000	0.647494	CHAD
3	27160001	27210000	0.647494	RSAD1
3	27160001	27210000	0.647494	MYCBPAP
14	48420001	48470000	0.647236	LOC112578823
14	48420001	48470000	0.647236	LOC102402031
8	104880001	104930000	0.647156	LOC112586403
8	104880001	104930000	0.647156	LOC112586404
8	104880001	104930000	0.647156	LOC102406025
5	34060001	34110000	0.646559	LOC112585080
5	34060001	34110000	0.646559	ACOT7
16	4800001	4850000	0.64581	LOC102409742
16	4800001	4850000	0.64581	LOC102404760
16	4800001	4850000	0.64581	LOC112579412
2	70860001	70910000	0.645695	FKBP7
2	70860001	70910000	0.645695	TRNAC-GCA
2	70860001	70910000	0.645695	PLEKHA3
2	70860001	70910000	0.645695	PJVK
2	70860001	70910000	0.645695	PRKRA
5	75300001	75350000	0.645141	CR2
8	102620001	102670000	0.64509	KLRG2
8	102620001	102670000	0.64509	LOC102403983
6	21160001	21210000	0.645031	TRNAN-GUU
6	21160001	21210000	0.645031	TRNAH-GUG
6	21160001	21210000	0.645031	LOC112585882
6	21160001	21210000	0.645031	TRNAQ-CUG
6	21160001	21210000	0.645031	TRNAN-GUU
6	21160001	21210000	0.645031	TRNAV-CAC
6	21160001	21210000	0.645031	TRNAE-UUC
6	21160001	21210000	0.645031	TRNAN-GUU
8	37440001	37490000	0.644997	PCLO
5	108240001	108290000	0.644738	ARHGAP32
18	63640001	63690000	0.644598	LOC112577662
18	63640001	63690000	0.644598	LOC112580360
18	63640001	63690000	0.644598	LOC112580176
18	63640001	63690000	0.644598	LOC112580148
16	11060001	11110000	0.64396	LOC112579559
16	11060001	11110000	0.64396	LOC112579560
16	11060001	11110000	0.64396	LOC112579564
13	19600001	19650000	0.643801	LOC102389194
13	19600001	19650000	0.643801	LOC102405871
7	79960001	80010000	0.643663	LCORL
22	960001	1010000	0.641939	PHLPP1
12	55540001	55590000	0.64184	CTNNA2
11	60080001	60130000	0.640797	CDKL1
2	82780001	82830000	0.640796	LOC102394594
8	104860001	104910000	0.639346	LOC112586403
8	104860001	104910000	0.639346	LOC112586404
3	34860001	34910000	0.639219	NTN1
1	119580001	119630000	0.639018	FGF12
8	46860001	46910000	0.638699	CDHR3
8	46860001	46910000	0.638699	LOC112586478
23	38360001	38410000	0.638693	CACUL1
5	56780001	56830000	0.638632	LOC112585112
11	93940001	93990000	0.63808	WDR41
20	13880001	13930000	0.637947	FRMD5
12	84960001	85010000	0.637776	LOC112578207
2	174980001	175030000	0.637141	SERINC2
2	174980001	175030000	0.637141	LOC112578854
7	111420001	111470000	0.637004	NAP1L5
7	111420001	111470000	0.637004	HERC3
8	41840001	41890000	0.636978	MAGI2
6	95960001	96010000	0.636823	AGBL4
6	66100001	66150000	0.636227	FUBP1
6	66100001	66150000	0.636227	NEXN
8	47100001	47150000	0.636123	LOC102411864
8	47100001	47150000	0.636123	NAMPT
12	20980001	21030000	0.635237	DHX57
12	20980001	21030000	0.635237	GEMIN6
1	190100001	190150000	0.635118	LOC102388928
1	190100001	190150000	0.635118	PCBP3
2	13060001	13110000	0.634993	LOC112583171
2	13060001	13110000	0.634993	NHLRC1
2	13060001	13110000	0.634993	TPMT
4	57280001	57330000	0.634703	TRNAW-CCA
4	57280001	57330000	0.634703	TRNAD-GUC
12	72580001	72630000	0.634155	CIB4
12	66500001	66550000	0.633788	FBXO48
12	66500001	66550000	0.633788	APLF
14	8080001	8130000	0.633757	LOC102408435
11	21700001	21750000	0.633594	SMOC1
7	80040001	80090000	0.633547	LCORL
4	101620001	101670000	0.633271	LOC102391483
22	7340001	7390000	0.633039	TCF4
6	96280001	96330000	0.632698	AGBL4
4	119540001	119590000	0.632123	LOC102393350
14	45820001	45870000	0.632034	RRBP1
3	39820001	39870000	0.632025	PAFAH1B1
6	104440001	104490000	0.631741	LOC112585825
6	104440001	104490000	0.631741	SCMH1
2	39520001	39570000	0.631549	GLP1R
2	39520001	39570000	0.631549	DNAH8
1	189980001	190030000	0.631549	PCBP3
8	114940001	114990000	0.630835	XRCC2
6	119140001	119190000	0.630351	LOC112585753
3	119540001	119590000	0.629967	LOC112583555
3	119540001	119590000	0.629967	LOC112583909
20	13840001	13890000	0.629757	FRMD5
1	136260001	136310000	0.62975	NAALADL2
14	8200001	8250000	0.629707	LOC112578688
14	8200001	8250000	0.629707	SLC13A3
2	82740001	82790000	0.629153	LOC102394594
5	108220001	108270000	0.628691	ARHGAP32
7	71120001	71170000	0.628393	STIM2
4	101960001	102010000	0.628309	KITLG
4	8600001	8650000	0.627959	TNRC6B
20	8260001	8310000	0.627905	ATG2B
20	8260001	8310000	0.627905	GSKIP
22	39840001	39890000	0.627762	DTNA
15	16080001	16130000	0.626931	RIDA
15	16080001	16130000	0.626931	POP1
5	74540001	74590000	0.626701	KCNT2
7	40260001	40310000	0.625944	ADGRL3
24	720001	770000	0.625714	GET4
24	720001	770000	0.625714	SUN1
24	720001	770000	0.625714	ADAP1
6	79960001	80010000	0.624814	RAVER2
4	61640001	61690000	0.624754	LOC102411382
4	61640001	61690000	0.624754	LOC102410393
11	92320001	92370000	0.62465	JMY
8	102600001	102650000	0.624547	LOC102403983
9	109700001	109750000	0.624323	FLT4
3	116260001	116310000	0.623699	LOC112583488
3	116260001	116310000	0.623699	GNA14
19	65440001	65490000	0.623663	ADCY2
8	47120001	47170000	0.623388	NAMPT
7	80800001	80850000	0.623279	PKD2
17	34040001	34090000	0.622701	LOC112579854
22	17560001	17610000	0.622613	SETBP1
4	84680001	84730000	0.622536	NELL2
4	18580001	18630000	0.622442	CLEC6A
4	18580001	18630000	0.622442	LOC102412304
1	144500001	144550000	0.622296	WDR49
2	81540001	81590000	0.621885	XIRP2
5	5240001	5290000	0.621783	LOC102400242
24	12020001	12070000	0.621728	AUTS2
18	39880001	39930000	0.621564	HYDIN
2	79480001	79530000	0.621313	LRP2
18	63700001	63750000	0.620738	LOC112580179
18	63700001	63750000	0.620738	LOC112580448
18	63700001	63750000	0.620738	LOC112580453
14	40580001	40630000	0.620577	LOC102404780
14	40580001	40630000	0.620577	LOC112578797
15	79320001	79370000	0.620172	PTK2
3	39780001	39830000	0.620089	CLUH
3	39780001	39830000	0.620089	PAFAH1B1
6	101760001	101810000	0.619823	ST3GAL3
4	124280001	124330000	0.619616	LOC112584657
4	124280001	124330000	0.619616	DISC1
11	17840001	17890000	0.619436	ALDH6A1
11	17840001	17890000	0.619436	BBOF1
11	17840001	17890000	0.619436	LIN52
3	137560001	137610000	0.617734	LOC112583931
3	137560001	137610000	0.617734	SPINK4
3	137560001	137610000	0.617734	BAG1
1	11520001	11570000	0.61735	LOC112582932
1	11520001	11570000	0.61735	TACC1
20	23780001	23830000	0.617086	INSM2
20	23780001	23830000	0.617086	RALGAPA1
23	20320001	20370000	0.61661	NKX2-3
8	76520001	76570000	0.615917	ZMIZ2
8	76520001	76570000	0.615917	OGDH
13	18420001	18470000	0.615807	LOC112577754
13	18420001	18470000	0.615807	LOC102405871
12	3980001	4030000	0.615379	KIAA1211L
9	41980001	42030000	0.615133	FAM71B
9	41980001	42030000	0.615133	MED7
14	19780001	19830000	0.614786	ITCH
15	24140001	24190000	0.614683	OXR1
21	49980001	50030000	0.614563	CACNA2D2
3	29820001	29870000	0.613778	SPECC1
4	36460001	36510000	0.613242	LOC112584509
6	66020001	66070000	0.613161	DNAJB4
4	35200001	35250000	0.61264	LOC102393305
3	133560001	133610000	0.612524	STC1
9	42120001	42170000	0.612392	LOC112587052
19	8500001	8550000	0.612237	TNPO1
7	71100001	71150000	0.611868	STIM2
22	1060001	1110000	0.611854	PHLPP1
4	9820001	9870000	0.611351	SUN2
4	9820001	9870000	0.611351	GTPBP1
2	172920001	172970000	0.611221	DIS3L2
9	95560001	95610000	0.610808	TSPAN16
7	87420001	87470000	0.610613	CAMK2D
20	62060001	62110000	0.610249	TTC23
11	17860001	17910000	0.610243	ALDH6A1
11	17860001	17910000	0.610243	BBOF1
11	17860001	17910000	0.610243	LIN52
2	175180001	175230000	0.60999	NKAIN1
10	2880001	2930000	0.609766	PDE10A
18	7780001	7830000	0.609456	CMIP
16	5240001	5290000	0.609451	LOC102414007
16	5240001	5290000	0.609451	LOC102412701
16	5240001	5290000	0.609451	LOC102391880
16	5240001	5290000	0.609451	LOC112579620
15	82020001	82070000	0.609383	LOC102401619
15	82020001	82070000	0.609383	LOC102411003
15	82020001	82070000	0.609383	LOC102411327
9	104120001	104170000	0.609113	SIN3B
9	104120001	104170000	0.609113	NWD1
9	61140001	61190000	0.608571	CTNNA1
6	29420001	29470000	0.608458	LOC102407910
6	29420001	29470000	0.608458	RSBN1
6	29420001	29470000	0.608458	PHTF1
1	189940001	189990000	0.608146	PCBP3
6	73300001	73350000	0.60763	LOC112585874
10	89040001	89090000	0.607619	LOC112587700
10	89040001	89090000	0.607619	SENP6
5	19160001	19210000	0.607415	XPR1
3	73800001	73850000	0.60721	LOC112584033
3	73800001	73850000	0.60721	CCDC25
3	73800001	73850000	0.60721	ESCO2
7	80160001	80210000	0.606517	NCAPG
7	80160001	80210000	0.606517	DCAF16
7	80160001	80210000	0.606517	LOC112586224
7	80160001	80210000	0.606517	FAM184B
24	420001	470000	0.60615	LOC102408186
24	420001	470000	0.60615	FAM20C
14	8180001	8230000	0.606012	LOC112578688
14	8180001	8230000	0.606012	SLC13A3
1	126100001	126150000	0.605696	TRA2B
3	29780001	29830000	0.605395	SPECC1
4	54600001	54650000	0.605266	SPIC
21	12380001	12430000	0.605018	LOC112581154
21	12380001	12430000	0.605018	WDR48
21	12380001	12430000	0.605018	GORASP1
21	12380001	12430000	0.605018	TTC21A
8	49120001	49170000	0.604818	NRCAM
2	40600001	40650000	0.604617	ZFAND3
4	55120001	55170000	0.604086	ANO4
23	13880001	13930000	0.603846	KIF11
23	13880001	13930000	0.603846	IDE
21	46880001	46930000	0.603754	CACNA2D3
6	12920001	12970000	0.603256	LOC102393885
21	1720001	1770000	0.602647	NEK10
21	1720001	1770000	0.602647	SLC4A7
9	60520001	60570000	0.602593	SPATA24
9	60520001	60570000	0.602593	PROB1
9	60520001	60570000	0.602593	DNAJC18
3	15520001	15570000	0.602444	LOC112583650
3	15520001	15570000	0.602444	LOC102393427
3	15520001	15570000	0.602444	TANC2
3	38740001	38790000	0.602276	ZZEF1
5	19440001	19490000	0.601761	ACBD6
1	110980001	111030000	0.601734	IQCB1
15	20240001	20290000	0.60155	LOC112579135
21	50020001	50070000	0.60144	TMEM115
21	50020001	50070000	0.60144	NPRL2
21	50020001	50070000	0.60144	ZMYND10
21	50020001	50070000	0.60144	LOC102392710
21	50020001	50070000	0.60144	CACNA2D2
21	50020001	50070000	0.60144	RASSF1
24	29480001	29530000	0.600286	MRTFB
3	118340001	118390000	0.600162	TLE4
7	500001	550000	0.599823	SPON2
12	12800001	12850000	0.599589	DYSF
14	9820001	9870000	0.599399	LOC102405068
14	9820001	9870000	0.599399	PIGT
2	86860001	86910000	0.599204	DPP4
22	17520001	17570000	0.599189	SETBP1
12	81600001	81650000	0.599168	FAM49A
4	37800001	37850000	0.598974	ARNTL2
1	69220001	69270000	0.598711	ROBO2
5	75860001	75910000	0.59864	LOC102389890
18	50140001	50190000	0.597211	LOC102390727
18	50140001	50190000	0.597211	LOC102416631
9	46280001	46330000	0.597122	GRIA1
14	10080001	10130000	0.597101	LOC112578695
14	10080001	10130000	0.597101	LOC112578696
14	10080001	10130000	0.597101	LOC112578697
2	67720001	67770000	0.596886	LOC112581543
8	102640001	102690000	0.596878	KLRG2
8	102640001	102690000	0.596878	LOC102403983
5	40820001	40870000	0.596597	LOC112585093
3	21580001	21630000	0.596415	KRT9
3	21580001	21630000	0.596415	KRT19
3	34880001	34930000	0.596326	NTN1
8	37960001	38010000	0.596303	CACNA2D1
6	12060001	12110000	0.59609	LOC102412260
6	12060001	12110000	0.59609	LOC112585533
18	7540001	7590000	0.596073	BCO1
18	7540001	7590000	0.596073	PKD1L2
3	29840001	29890000	0.595842	SPECC1
5	113300001	113350000	0.59571	CD5
5	113300001	113350000	0.59571	VPS37C
1	175880001	175930000	0.595534	SOX14
14	19940001	19990000	0.595414	LOC112578981
14	19940001	19990000	0.595414	LOC112579002
14	19940001	19990000	0.595414	ASIP
8	69740001	69790000	0.595141	LOC112586513
14	8940001	8990000	0.594737	LOC112578690
14	8940001	8990000	0.594737	DNTTIP1
14	8940001	8990000	0.594737	WFDC3
9	93440001	93490000	0.594167	LOC112586970
9	93440001	93490000	0.594167	C3
9	93440001	93490000	0.594167	TNFSF14
7	80220001	80270000	0.594158	FAM184B
2	140420001	140470000	0.593853	LOC112583041
5	108400001	108450000	0.593815	ARHGAP32
10	85200001	85250000	0.593745	LCA5
12	20960001	21010000	0.593598	DHX57
12	20960001	21010000	0.593598	GEMIN6
16	45180001	45230000	0.593402	RASSF10
14	11880001	11930000	0.59333	PTPRT
1	28520001	28570000	0.592753	LOC102402496
18	39500001	39550000	0.592714	CMTR2
18	39500001	39550000	0.592714	HYDIN
