# Supplementary material for: Selection signatures of Fuzhong Buffalo based on whole-genome sequences
Source: BMC Genomics. 2020 Sep 29;21:674. doi: 10.1186/s12864-020-07095-8 (PMC7526191; doi:10.1186/s12864-020-07095-8)
Supplement: Supplementary file 6 — Additional file 6: Table S6. A summary of genes from XP-EHH. [file 12864_2020_7095_MOESM6_ESM.xlsx]

## Sheet: Sheet1
Table S6. A summary of genes from XP-EHH
Chrom	Starting position	Ending position	XP-EHH	Gene
24	2680001	2730000	5.88	SDK1
24	2660001	2710000	5.69	SDK1
24	2680001	2730000	5.39	SDK1
24	2700001	2750000	5.29	SDK1
24	2640001	2690000	5.25	SDK1
24	2660001	2710000	4.9	SDK1
24	2700001	2750000	4.88	SDK1
24	2720001	2770000	4.76	SDK1
24	2620001	2670000	4.76	SDK1
24	2600001	2650000	4.76	SDK1
12	75520001	75570000	4.76	LOC102390492
24	2580001	2630000	4.64	SDK1
24	2740001	2790000	4.55	SDK1
12	75500001	75550000	4.55	LOC102390492
24	2600001	2650000	4.52	SDK1
5	99800001	99850000	4.42	NELL1
24	2640001	2690000	4.42	SDK1
24	2580001	2630000	4.36	SDK1
15	61660001	61710000	4.34	SNTG1
24	2720001	2770000	4.29	SDK1
12	75540001	75590000	4.19	LOC102390492
24	2560001	2610000	4.17	SDK1
24	2620001	2670000	4.16	SDK1
12	75520001	75570000	4.15	LOC102390492
24	2540001	2590000	4.1	SDK1
24	2740001	2790000	4.09	SDK1
12	75300001	75350000	4.05	LOC102390492
9	9720001	9770000	4.03	LOC112587108
12	75480001	75530000	4.02	LOC102390492
22	39860001	39910000	4	DTNA
12	75400001	75450000	4	LOC102390492
24	2560001	2610000	3.97	SDK1
24	2540001	2590000	3.97	SDK1
22	39840001	39890000	3.96	DTNA
15	61680001	61730000	3.96	SNTG1
12	75540001	75590000	3.96	LOC102390492
12	75420001	75470000	3.92	LOC102390492
12	75320001	75370000	3.9	LOC102390492
12	75280001	75330000	3.87	LOC102390492
21	10440001	10490000	3.85	MLH1
9	9720001	9770000	3.84	LOC112587108
21	10460001	10510000	3.83	MLH1
1	157040001	157090000	3.83	LOC112587519
1	157040001	157090000	3.83	MME
5	99820001	99870000	3.79	NELL1
5	99780001	99830000	3.79	NELL1
9	9700001	9750000	3.77	LOC112587108
12	75560001	75610000	3.77	LOC102390492
12	75500001	75550000	3.77	LOC102390492
21	10420001	10470000	3.74	LRRFIP2
21	10420001	10470000	3.74	MLH1
4	141740001	141790000	3.73	CTNNA3
12	75300001	75350000	3.7	LOC102390492
9	107000001	107050000	3.69	PRSS38
9	107000001	107050000	3.69	LOC112587050
5	75060001	75110000	3.68	LOC102416626
9	106860001	106910000	3.67	SNAP47
12	75340001	75390000	3.67	LOC102390492
1	157020001	157070000	3.67	MME
18	42180001	42230000	3.66	LOC112580272
22	39820001	39870000	3.65	DTNA
12	75320001	75370000	3.62	LOC102390492
18	49340001	49390000	3.61	CNTD2
18	49340001	49390000	3.61	MAP3K10
15	61760001	61810000	3.61	SNTG1
1	157000001	157050000	3.61	MME
15	61660001	61710000	3.6	SNTG1
12	75380001	75430000	3.6	LOC102390492
21	10480001	10530000	3.59	EPM2AIP1
21	10480001	10530000	3.59	MLH1
4	128960001	129010000	3.57	TRNAE-UUC
4	128960001	129010000	3.57	MTR
22	39840001	39890000	3.57	DTNA
2	120280001	120330000	3.57	DPP10
21	10400001	10450000	3.57	LRRFIP2
21	10400001	10450000	3.57	MLH1
12	75440001	75490000	3.57	LOC102390492
11	20300001	20350000	3.57	LOC102402269
15	61740001	61790000	3.56	SNTG1
5	99800001	99850000	3.55	NELL1
12	75360001	75410000	3.55	LOC102390492
11	20280001	20330000	3.55	LOC102402269
15	61680001	61730000	3.54	SNTG1
9	9700001	9750000	3.53	LOC112587108
22	39880001	39930000	3.53	DTNA
2	146960001	147010000	3.53	NRP2
12	75400001	75450000	3.52	LOC102390492
1	148580001	148630000	3.52	LOC112587410
1	136980001	137030000	3.51	LOC112584506
1	136980001	137030000	3.51	NAALADL2
15	61640001	61690000	3.49	SNTG1
12	75280001	75330000	3.49	LOC102390492
12	75560001	75610000	3.46	LOC102390492
22	39860001	39910000	3.45	DTNA
9	106860001	106910000	3.44	SNAP47
18	42200001	42250000	3.44	LOC112580272
12	75260001	75310000	3.44	LOC102390492
12	29960001	30010000	3.44	LOC102400420
12	75480001	75530000	3.42	LOC102390492
1	136960001	137010000	3.42	LOC112584506
1	136960001	137010000	3.42	NAALADL2
12	75420001	75470000	3.41	LOC102390492
9	9680001	9730000	3.4	LOC112587108
3	91540001	91590000	3.4	CCDC171
6	12280001	12330000	3.39	FCRL3
6	12260001	12310000	3.39	FCRL3
4	128980001	129030000	3.39	MTR
18	49360001	49410000	3.39	TTC9B
18	49360001	49410000	3.39	CNTD2
18	49360001	49410000	3.39	MAP3K10
18	49360001	49410000	3.39	AKT2
2	5020001	5070000	3.38	BLOC1S5
2	5020001	5070000	3.38	EEF1E1
1	159720001	159770000	3.37	LOC112586098
9	107000001	107050000	3.35	PRSS38
9	107000001	107050000	3.35	LOC112587050
5	99760001	99810000	3.35	NELL1
9	106880001	106930000	3.34	LOC112587022
9	106880001	106930000	3.34	SNAP47
12	75340001	75390000	3.34	LOC102390492
11	20320001	20370000	3.34	LOC102402269
6	12260001	12310000	3.33	FCRL3
22	39760001	39810000	3.33	DTNA
2	120300001	120350000	3.33	DPP10
5	100080001	100130000	3.32	PRMT3
4	141720001	141770000	3.32	CTNNA3
24	2520001	2570000	3.32	SDK1
20	13800001	13850000	3.32	FRMD5
20	13780001	13830000	3.32	FRMD5
9	107020001	107070000	3.31	LOC112587050
2	146940001	146990000	3.31	NRP2
12	75460001	75510000	3.31	LOC102390492
2	120260001	120310000	3.3	DPP10
18	42220001	42270000	3.3	LOC112580272
10	70820001	70870000	3.3	VGLL2
5	100100001	100150000	3.29	PRMT3
5	100000001	100050000	3.29	SLC6A5
9	106840001	106890000	3.28	SNAP47
2	5000001	5050000	3.28	BLOC1S5
22	39780001	39830000	3.28	DTNA
22	39740001	39790000	3.28	DTNA
21	33580001	33630000	3.28	FAM19A1
12	75360001	75410000	3.28	LOC102390492
1	157060001	157110000	3.27	LOC112587519
1	157060001	157110000	3.27	MME
4	128960001	129010000	3.26	TRNAE-UUC
4	128960001	129010000	3.26	MTR
22	39700001	39750000	3.26	DTNA
16	5260001	5310000	3.26	LOC102414007
16	5260001	5310000	3.26	LOC102412701
16	5260001	5310000	3.26	LOC102391880
16	5260001	5310000	3.26	LOC112579422
6	12280001	12330000	3.25	FCRL3
2	5020001	5070000	3.25	BLOC1S5
2	5020001	5070000	3.25	EEF1E1
22	39720001	39770000	3.25	DTNA
12	75380001	75430000	3.25	LOC102390492
3	137600001	137650000	3.24	SPINK4
3	137600001	137650000	3.24	BAG1
3	137600001	137650000	3.24	NFX1
3	137600001	137650000	3.24	CHMP5
22	39820001	39870000	3.24	DTNA
21	10420001	10470000	3.24	LRRFIP2
21	10420001	10470000	3.24	MLH1
8	41900001	41950000	3.23	MAGI2
4	128940001	128990000	3.23	TRNAE-UUC
4	128940001	128990000	3.23	MTR
22	39900001	39950000	3.23	DTNA
15	61740001	61790000	3.23	SNTG1
15	61700001	61750000	3.23	SNTG1
11	46800001	46850000	3.23	WDR72
6	12300001	12350000	3.22	FCRL3
3	71860001	71910000	3.22	MSRA
15	61700001	61750000	3.22	SNTG1
3	71840001	71890000	3.21	MSRA
21	10400001	10450000	3.21	LRRFIP2
21	10400001	10450000	3.21	MLH1
20	35520001	35570000	3.21	LOC112580858
20	35520001	35570000	3.21	ARID3B
1	148560001	148610000	3.21	LOC112587410
8	41920001	41970000	3.2	MAGI2
21	10440001	10490000	3.2	MLH1
8	90800001	90850000	3.19	GRM8
21	10380001	10430000	3.19	LRRFIP2
12	75580001	75630000	3.19	LOC102390492
12	75260001	75310000	3.19	LOC102390492
9	97460001	97510000	3.18	LOC102407328
9	97460001	97510000	3.18	LOC102403438
9	106840001	106890000	3.18	SNAP47
8	90820001	90870000	3.18	GRM8
8	41940001	41990000	3.18	MAGI2
6	12980001	13030000	3.18	LOC102392922
4	128940001	128990000	3.18	TRNAE-UUC
4	128940001	128990000	3.18	MTR
1	4080001	4130000	3.18	LOC112585641
1	4080001	4130000	3.18	THRB
1	136940001	136990000	3.18	LOC112584506
1	136940001	136990000	3.18	NAALADL2
10	14040001	14090000	3.18	TRNAC-ACA
10	14040001	14090000	3.18	RGS17
4	128920001	128970000	3.17	MTR
20	7620001	7670000	3.17	LOC102389634
1	183280001	183330000	3.17	NEK11
5	75040001	75090000	3.16	LOC102416626
9	106980001	107030000	3.15	PRSS38
9	106980001	107030000	3.15	LOC112587050
5	100120001	100170000	3.15	PRMT3
24	30720001	30770000	3.15	SHISA9
21	10380001	10430000	3.15	LRRFIP2
16	5260001	5310000	3.15	LOC102414007
16	5260001	5310000	3.15	LOC102412701
16	5260001	5310000	3.15	LOC102391880
16	5260001	5310000	3.15	LOC112579422
14	36180001	36230000	3.15	LOC102409570
14	36180001	36230000	3.15	PROKR2
8	80100001	80150000	3.14	SUGCT
8	41980001	42030000	3.14	MAGI2
15	61720001	61770000	3.14	SNTG1
12	75440001	75490000	3.14	LOC102390492
9	106880001	106930000	3.13	LOC112587022
9	106880001	106930000	3.13	SNAP47
8	90800001	90850000	3.13	GRM8
6	96360001	96410000	3.13	AGBL4
24	2520001	2570000	3.13	SDK1
20	13760001	13810000	3.13	FRMD5
9	9680001	9730000	3.12	LOC112587108
8	41880001	41930000	3.12	MAGI2
6	104380001	104430000	3.12	SCMH1
5	99820001	99870000	3.12	NELL1
3	71800001	71850000	3.12	MSRA
21	33600001	33650000	3.12	FAM19A1
18	49340001	49390000	3.12	CNTD2
18	49340001	49390000	3.12	MAP3K10
15	22200001	22250000	3.12	LRP12
1	183260001	183310000	3.12	NEK11
9	41960001	42010000	3.11	FAM71B
9	41960001	42010000	3.11	ITK
9	41900001	41950000	3.11	LOC112586845
9	41900001	41950000	3.11	LOC112586844
9	41900001	41950000	3.11	CYFIP2
9	41900001	41950000	3.11	ITK
8	41960001	42010000	3.11	MAGI2
8	41820001	41870000	3.11	MAGI2
16	5920001	5970000	3.11	LOC112579429
16	5920001	5970000	3.11	LOC112579430
16	5920001	5970000	3.11	LOC112579646
16	5920001	5970000	3.11	LOC102398596
15	61720001	61770000	3.11	SNTG1
8	41900001	41950000	3.1	MAGI2
5	99780001	99830000	3.1	NELL1
4	141500001	141550000	3.1	LOC112584775
4	141500001	141550000	3.1	LOC112584366
3	72540001	72590000	3.1	HMBOX1
2	5040001	5090000	3.1	BLOC1S5
2	5040001	5090000	3.1	EEF1E1
24	30700001	30750000	3.1	SHISA9
18	10380001	10430000	3.1	COTL1
1	4100001	4150000	3.1	LOC112585641
1	4100001	4150000	3.1	THRB
1	156980001	157030000	3.1	MME
10	14060001	14110000	3.1	TRNAC-ACA
10	14060001	14110000	3.1	RGS17
6	104560001	104610000	3.09	SCMH1
4	141760001	141810000	3.09	CTNNA3
2	5040001	5090000	3.09	BLOC1S5
2	5040001	5090000	3.09	EEF1E1
21	10460001	10510000	3.09	MLH1
5	99980001	100030000	3.08	SLC6A5
21	10500001	10550000	3.08	EPM2AIP1
21	10500001	10550000	3.08	MLH1
15	61760001	61810000	3.08	SNTG1
4	141560001	141610000	3.07	CTNNA3
3	71880001	71930000	3.07	MSRA
1	157040001	157090000	3.07	LOC112587519
1	157040001	157090000	3.07	MME
9	41920001	41970000	3.06	ITK
6	96340001	96390000	3.06	AGBL4
5	75780001	75830000	3.06	LOC112585128
24	30740001	30790000	3.06	SHISA9
24	30640001	30690000	3.06	SHISA9
6	12320001	12370000	3.05	FCRL4
1	86920001	86970000	3.05	CRYBG3
4	13180001	13230000	3.04	LOC112584460
4	13180001	13230000	3.04	WASHC1
4	13180001	13230000	3.04	DDX11
22	38060001	38110000	3.04	CCDC178
8	41920001	41970000	3.03	MAGI2
5	100060001	100110000	3.03	PRMT3
24	30660001	30710000	3.03	SHISA9
15	61640001	61690000	3.03	SNTG1
1	136920001	136970000	3.03	LOC112587481
1	136920001	136970000	3.03	LOC112584506
1	136920001	136970000	3.03	NAALADL2
1	132880001	132930000	3.03	TRNAG-UCC
9	41980001	42030000	3.02	FAM71B
9	41980001	42030000	3.02	MED7
4	128920001	128970000	3.02	MTR
3	72560001	72610000	3.02	HMBOX1
18	45660001	45710000	3.02	LOC112580398
18	45660001	45710000	3.02	FAM187B
9	107020001	107070000	3.01	LOC112587050
18	47100001	47150000	3.01	LOC102397361
14	36320001	36370000	3.01	PCNA
14	36320001	36370000	3.01	TMEM230
14	36320001	36370000	3.01	CDS2
9	96960001	97010000	3	LOC102404871
9	96960001	97010000	3	LOC102404549
9	96960001	97010000	3	LOC102403487
6	40180001	40230000	3	COL11A1
4	25640001	25690000	3	PTPRO
3	71820001	71870000	3	MSRA
3	15880001	15930000	3	LOC102404230
3	15880001	15930000	3	TANC2
3	137580001	137630000	3	LOC112583931
3	137580001	137630000	3	SPINK4
3	137580001	137630000	3	BAG1
3	137580001	137630000	3	CHMP5
15	25180001	25230000	3	ANGPT1
1	159700001	159750000	3	LOC112586098
9	41940001	41990000	2.99	ITK
3	131700001	131750000	2.99	GFRA2
2	5000001	5050000	2.99	BLOC1S5
21	10480001	10530000	2.99	EPM2AIP1
21	10480001	10530000	2.99	MLH1
14	45640001	45690000	2.99	SNX5
6	19680001	19730000	2.98	CTSK
6	19680001	19730000	2.98	CTSS
5	100140001	100190000	2.98	PRMT3
4	141540001	141590000	2.98	LOC112584366
3	6040001	6090000	2.98	LOC112583513
20	7620001	7670000	2.98	LOC102389634
18	43100001	43150000	2.98	CEP89
6	96380001	96430000	2.97	AGBL4
24	30680001	30730000	2.97	SHISA9
18	45680001	45730000	2.97	FAM187B
18	45680001	45730000	2.97	LSR
13	54540001	54590000	2.97	ZMYM2
13	54540001	54590000	2.97	ZMYM5
22	39680001	39730000	2.96	DTNA
22	38040001	38090000	2.96	CCDC178
1	86940001	86990000	2.96	CRYBG3
18	10400001	10450000	2.96	COTL1
14	36300001	36350000	2.96	PCNA
14	36300001	36350000	2.96	TMEM230
14	36300001	36350000	2.96	CDS2
8	80080001	80130000	2.95	SUGCT
3	71780001	71830000	2.95	MSRA
18	45580001	45630000	2.95	LGI4
18	45580001	45630000	2.95	FXYD1
18	45580001	45630000	2.95	FXYD3
18	42180001	42230000	2.95	LOC112580272
3	72640001	72690000	2.94	HMBOX1
3	72640001	72690000	2.94	INTS9
3	72400001	72450000	2.94	KIF13B
3	6020001	6070000	2.94	LOC112583513
22	39800001	39850000	2.94	DTNA
21	36540001	36590000	2.94	LOC102400533
2	119060001	119110000	2.94	DPP10
16	68280001	68330000	2.94	GUCY1A2
15	25160001	25210000	2.94	ANGPT1
1	4080001	4130000	2.94	LOC112585641
1	4080001	4130000	2.94	THRB
6	12940001	12990000	2.93	LOC102393885
6	12320001	12370000	2.93	FCRL4
6	104540001	104590000	2.93	SCMH1
4	128900001	128950000	2.93	MTR
3	88460001	88510000	2.93	ADAMTSL1
3	137620001	137670000	2.93	BAG1
3	137620001	137670000	2.93	NFX1
3	137620001	137670000	2.93	CHMP5
15	61780001	61830000	2.93	SNTG1
1	156860001	156910000	2.93	LOC102416600
10	70840001	70890000	2.93	VGLL2
10	70840001	70890000	2.93	ROS1
8	41880001	41930000	2.92	MAGI2
3	88440001	88490000	2.92	ADAMTSL1
3	15860001	15910000	2.92	TANC2
18	49460001	49510000	2.92	C18H19orf47
18	49460001	49510000	2.92	PLD3
18	45600001	45650000	2.92	LGI4
18	45600001	45650000	2.92	FXYD7
18	45600001	45650000	2.92	FXYD1
18	45600001	45650000	2.92	FXYD5
18	45600001	45650000	2.92	FXYD3
18	10360001	10410000	2.92	COTL1
17	43520001	43570000	2.92	PGRMC2
11	75960001	76010000	2.92	LOC102400620
11	75960001	76010000	2.92	LOC102400945
11	75960001	76010000	2.92	LOC102401263
10	14020001	14070000	2.92	RGS17
9	104580001	104630000	2.91	CCDC194
9	104580001	104630000	2.91	BST2
9	104580001	104630000	2.91	LOC112587007
9	104580001	104630000	2.91	LOC102395641
9	104580001	104630000	2.91	PLVAP
4	141560001	141610000	2.91	CTNNA3
4	128880001	128930000	2.91	ACTN2
4	128880001	128930000	2.91	MTR
10	70820001	70870000	2.91	VGLL2
9	97480001	97530000	2.9	LOC102403438
9	97480001	97530000	2.9	LOC112586986
8	90820001	90870000	2.9	GRM8
6	12300001	12350000	2.9	FCRL3
5	100040001	100090000	2.9	PRMT3
3	72580001	72630000	2.9	HMBOX1
14	36360001	36410000	2.9	LOC112578785
11	75740001	75790000	2.9	LOC102391458
11	75740001	75790000	2.9	LOC102416568
11	75740001	75790000	2.9	LOC102391114
8	81740001	81790000	2.89	VPS41
7	50840001	50890000	2.89	LOC112586202
7	50840001	50890000	2.89	CORIN
6	104580001	104630000	2.89	SCMH1
18	49440001	49490000	2.89	TRNAC-ACA
18	49440001	49490000	2.89	C18H19orf47
18	49440001	49490000	2.89	AKT2
14	45660001	45710000	2.89	LOC112578813
14	45600001	45650000	2.89	MGME1
14	45600001	45650000	2.89	LOC112578956
14	45600001	45650000	2.89	SNX5
12	66500001	66550000	2.89	FBXO48
12	66500001	66550000	2.89	APLF
9	41880001	41930000	2.88	LOC112586845
9	41880001	41930000	2.88	LOC112586844
9	41880001	41930000	2.88	CYFIP2
9	41880001	41930000	2.88	ITK
8	101460001	101510000	2.88	AKR1D1
6	95720001	95770000	2.88	AGBL4
4	141740001	141790000	2.88	CTNNA3
4	128820001	128870000	2.88	LOC112584756
4	128820001	128870000	2.88	ACTN2
3	81240001	81290000	2.88	TUSC1
22	39880001	39930000	2.88	DTNA
21	33620001	33670000	2.88	FAM19A1
21	33560001	33610000	2.88	FAM19A1
20	35540001	35590000	2.88	ARID3B
15	25140001	25190000	2.88	ANGPT1
13	3440001	3490000	2.88	TNFSF13B
13	3440001	3490000	2.88	ABHD13
12	75460001	75510000	2.88	LOC102390492
1	157060001	157110000	2.88	LOC112587519
1	157060001	157110000	2.88	MME
11	20200001	20250000	2.88	LOC102402269
7	50820001	50870000	2.87	NFXL1
7	50820001	50870000	2.87	LOC112586202
7	50820001	50870000	2.87	CORIN
6	19700001	19750000	2.87	CTSS
6	19700001	19750000	2.87	HORMAD1
3	71720001	71770000	2.87	MSRA
21	33620001	33670000	2.87	FAM19A1
18	43120001	43170000	2.87	FAAP24
18	43120001	43170000	2.87	RHPN2
18	43120001	43170000	2.87	CEP89
14	24080001	24130000	2.87	RTF2
14	24080001	24130000	2.87	GCNT7
1	4120001	4170000	2.87	LOC112585641
1	4120001	4170000	2.87	THRB
1	157020001	157070000	2.87	MME
11	46780001	46830000	2.87	WDR72
1	132880001	132930000	2.87	TRNAG-UCC
9	42000001	42050000	2.86	MED7
9	42000001	42050000	2.86	HAVCR2
24	30620001	30670000	2.86	SHISA9
13	8620001	8670000	2.86	FGF14
1	125740001	125790000	2.86	DGKG
8	81660001	81710000	2.85	LOC112586695
5	75080001	75130000	2.85	LOC102416626
3	72420001	72470000	2.85	LOC112583843
3	72420001	72470000	2.85	HMBOX1
3	72420001	72470000	2.85	KIF13B
2	13040001	13090000	2.85	LOC112583171
2	13040001	13090000	2.85	NHLRC1
20	13820001	13870000	2.85	FRMD5
14	62160001	62210000	2.85	PLXDC2
14	36200001	36250000	2.85	LOC102409570
14	36200001	36250000	2.85	PROKR2
10	37320001	37370000	2.85	LOC112587678
9	106960001	107010000	2.84	PRSS38
9	106960001	107010000	2.84	LOC112587050
9	104580001	104630000	2.84	CCDC194
9	104580001	104630000	2.84	BST2
9	104580001	104630000	2.84	LOC112587007
9	104580001	104630000	2.84	LOC102395641
9	104580001	104630000	2.84	PLVAP
8	42000001	42050000	2.84	MAGI2
4	128800001	128850000	2.84	LOC112584816
4	128800001	128850000	2.84	LOC112584831
4	128800001	128850000	2.84	ACTN2
16	68300001	68350000	2.84	GUCY1A2
12	29940001	29990000	2.84	LOC102400420
12	29940001	29990000	2.84	FBXO11
6	40160001	40210000	2.83	COL11A1
4	13200001	13250000	2.83	LOC112584460
4	13200001	13250000	2.83	WASHC1
4	13200001	13250000	2.83	DDX11
4	13200001	13250000	2.83	FKBP4
3	72460001	72510000	2.83	LOC112583843
3	72460001	72510000	2.83	HMBOX1
10	37180001	37230000	2.83	LAMA2
10	23700001	23750000	2.83	AIG1
5	99760001	99810000	2.82	NELL1
3	81260001	81310000	2.82	TUSC1
3	72600001	72650000	2.82	HMBOX1
2	156220001	156270000	2.82	ABCA12
2	13060001	13110000	2.82	LOC112583171
2	13060001	13110000	2.82	NHLRC1
2	13060001	13110000	2.82	TPMT
18	49460001	49510000	2.82	C18H19orf47
18	49460001	49510000	2.82	PLD3
17	68100001	68150000	2.82	TIGD4
17	68100001	68150000	2.82	ARFIP1
16	5940001	5990000	2.82	LOC112579646
16	5940001	5990000	2.82	LOC102398596
16	5940001	5990000	2.82	LOC102398272
13	54560001	54610000	2.82	ZMYM2
12	85020001	85070000	2.82	LOC102400625
11	20260001	20310000	2.82	LOC102402269
6	104440001	104490000	2.81	LOC112585825
6	104440001	104490000	2.81	SCMH1
4	25660001	25710000	2.81	PTPRO
18	43080001	43130000	2.81	CEP89
1	193000001	193050000	2.81	CBR3
1	193000001	193050000	2.81	DOP1B
1	125720001	125770000	2.81	DGKG
10	14160001	14210000	2.81	FBXO5
9	97460001	97510000	2.8	LOC102407328
9	97460001	97510000	2.8	LOC102403438
3	72520001	72570000	2.8	HMBOX1
22	900001	950000	2.8	PHLPP1
14	19960001	20010000	2.8	LOC112579002
14	19960001	20010000	2.8	ASIP
8	41940001	41990000	2.79	MAGI2
21	10500001	10550000	2.79	EPM2AIP1
21	10500001	10550000	2.79	MLH1
1	7740001	7790000	2.79	INTS10
17	56120001	56170000	2.79	RNF150
15	25200001	25250000	2.79	ANGPT1
1	193000001	193050000	2.79	CBR3
1	193000001	193050000	2.79	DOP1B
1	156880001	156930000	2.79	LOC102416600
10	89640001	89690000	2.79	COL12A1
9	2760001	2810000	2.78	FER
6	12800001	12850000	2.78	LOC112585536
6	104460001	104510000	2.78	SCMH1
5	99960001	100010000	2.78	SLC6A5
4	128840001	128890000	2.78	LOC112584756
4	128840001	128890000	2.78	ACTN2
3	91520001	91570000	2.78	CCDC171
22	39700001	39750000	2.78	DTNA
19	11480001	11530000	2.78	TRNAC-GCA
14	9800001	9850000	2.78	LOC112578693
14	9800001	9850000	2.78	LOC102405068
10	24320001	24370000	2.78	ADGRG6
9	3620001	3670000	2.77	FBXL17
4	141500001	141550000	2.77	LOC112584775
4	141500001	141550000	2.77	LOC112584366
4	132200001	132250000	2.77	LOC102400568
3	71700001	71750000	2.77	MSRA
22	900001	950000	2.77	PHLPP1
18	49320001	49370000	2.77	TRNAG-CCC
18	49320001	49370000	2.77	CNTD2
18	47080001	47130000	2.77	LOC102396719
18	45640001	45690000	2.77	FXYD7
18	45640001	45690000	2.77	LOC112580398
18	45640001	45690000	2.77	FXYD5
18	31900001	31950000	2.77	LOC112580162
15	22180001	22230000	2.77	LRP12
1	185120001	185170000	2.77	DSCAM
1	159760001	159810000	2.77	MBNL1
8	81720001	81770000	2.76	VPS41
6	12980001	13030000	2.76	LOC102392922
20	35520001	35570000	2.76	LOC112580858
20	35520001	35570000	2.76	ARID3B
16	5280001	5330000	2.76	LOC102391880
16	5280001	5330000	2.76	LOC112579422
14	8220001	8270000	2.76	TRNAR-CCU
14	8220001	8270000	2.76	LOC112578688
14	8220001	8270000	2.76	SLC13A3
10	14060001	14110000	2.76	TRNAC-ACA
10	14060001	14110000	2.76	RGS17
8	41820001	41870000	2.75	MAGI2
8	41800001	41850000	2.75	MAGI2
6	104400001	104450000	2.75	LOC112585825
6	104400001	104450000	2.75	SCMH1
5	75760001	75810000	2.75	LOC112585128
5	100160001	100210000	2.75	PRMT3
4	13100001	13150000	2.75	IQSEC3
3	72380001	72430000	2.75	KIF13B
18	49480001	49530000	2.75	TRNAG-CCC
18	49480001	49530000	2.75	C18H19orf47
18	49480001	49530000	2.75	PLD3
18	49480001	49530000	2.75	HIPK4
18	49480001	49530000	2.75	PRX
14	20740001	20790000	2.75	CDK5RAP1
1	4100001	4150000	2.75	LOC112585641
1	4100001	4150000	2.75	THRB
13	54540001	54590000	2.75	ZMYM2
13	54540001	54590000	2.75	ZMYM5
12	29960001	30010000	2.75	LOC102400420
7	50820001	50870000	2.74	NFXL1
7	50820001	50870000	2.74	LOC112586202
7	50820001	50870000	2.74	CORIN
4	141580001	141630000	2.74	CTNNA3
4	141540001	141590000	2.74	LOC112584366
3	72660001	72710000	2.74	INTS9
3	72440001	72490000	2.74	LOC112583843
3	72440001	72490000	2.74	HMBOX1
3	72440001	72490000	2.74	KIF13B
24	2760001	2810000	2.74	SDK1
2	120280001	120330000	2.74	DPP10
20	35500001	35550000	2.74	LOC112580858
20	35500001	35550000	2.74	ARID3B
18	45700001	45750000	2.74	USF2
18	45700001	45750000	2.74	FAM187B
18	45700001	45750000	2.74	LSR
17	43520001	43570000	2.74	PGRMC2
14	8120001	8170000	2.74	SLC2A10
14	8120001	8170000	2.74	TP53RK
14	8120001	8170000	2.74	LOC102408435
14	24100001	24150000	2.74	LOC102398324
14	24100001	24150000	2.74	RTF2
14	24100001	24150000	2.74	GCNT7
11	46800001	46850000	2.74	WDR72
8	87240001	87290000	2.73	SLC13A1
6	40200001	40250000	2.73	COL11A1
6	104520001	104570000	2.73	SCMH1
4	132220001	132270000	2.73	LOC102400568
4	128980001	129030000	2.73	MTR
4	128860001	128910000	2.73	ACTN2
4	128860001	128910000	2.73	MTR
2	3060001	3110000	2.73	FARS2
22	39920001	39970000	2.73	DTNA
22	38040001	38090000	2.73	CCDC178
21	10360001	10410000	2.73	LRRFIP2
14	45620001	45670000	2.73	MGME1
14	45620001	45670000	2.73	LOC112578956
14	45620001	45670000	2.73	SNX5
11	93320001	93370000	2.73	AP3B1
1	185140001	185190000	2.73	DSCAM
1	148580001	148630000	2.73	LOC112587410
10	23680001	23730000	2.73	AIG1
9	106980001	107030000	2.72	PRSS38
9	106980001	107030000	2.72	LOC112587050
3	91540001	91590000	2.72	CCDC171
20	35500001	35550000	2.72	LOC112580858
20	35500001	35550000	2.72	ARID3B
18	45600001	45650000	2.72	LGI4
18	45600001	45650000	2.72	FXYD7
18	45600001	45650000	2.72	FXYD1
18	45600001	45650000	2.72	FXYD5
18	45600001	45650000	2.72	FXYD3
18	45580001	45630000	2.72	LGI4
18	45580001	45630000	2.72	FXYD1
18	45580001	45630000	2.72	FXYD3
18	43200001	43250000	2.72	RHPN2
17	56120001	56170000	2.72	RNF150
16	5920001	5970000	2.72	LOC112579429
16	5920001	5970000	2.72	LOC112579430
16	5920001	5970000	2.72	LOC112579646
16	5920001	5970000	2.72	LOC102398596
15	22160001	22210000	2.72	LRP12
14	36160001	36210000	2.72	PROKR2
14	36140001	36190000	2.72	PROKR2
14	20180001	20230000	2.72	RALY
8	37440001	37490000	2.71	PCLO
4	141580001	141630000	2.71	CTNNA3
15	22140001	22190000	2.71	LRP12
13	3420001	3470000	2.71	TNFSF13B
1	136980001	137030000	2.71	LOC112584506
1	136980001	137030000	2.71	NAALADL2
6	12340001	12390000	2.7	FCRL4
4	18640001	18690000	2.7	NECAP1
4	18640001	18690000	2.7	C3AR1
4	18640001	18690000	2.7	FOXJ2
4	128900001	128950000	2.7	MTR
3	72620001	72670000	2.7	HMBOX1
3	72620001	72670000	2.7	INTS9
24	2760001	2810000	2.7	SDK1
2	120240001	120290000	2.7	DPP10
20	47500001	47550000	2.7	BLM
18	42200001	42250000	2.7	LOC112580272
17	43500001	43550000	2.7	LOC112579958
17	43500001	43550000	2.7	PGRMC2
14	8140001	8190000	2.7	SLC2A10
14	8140001	8190000	2.7	TP53RK
14	8140001	8190000	2.7	SLC13A3
13	3440001	3490000	2.7	TNFSF13B
13	3440001	3490000	2.7	ABHD13
10	6120001	6170000	2.7	PRKN
10	14080001	14130000	2.7	TRNAC-ACA
10	14080001	14130000	2.7	RGS17
9	2620001	2670000	2.69	FER
9	106940001	106990000	2.69	PRSS38
5	99740001	99790000	2.69	LOC112585348
5	99740001	99790000	2.69	NELL1
5	75060001	75110000	2.69	LOC102416626
3	43260001	43310000	2.69	SDF2
3	43260001	43310000	2.69	KIAA0100
3	43260001	43310000	2.69	SUPT6H
20	7640001	7690000	2.69	LOC102389634
20	13840001	13890000	2.69	FRMD5
18	45620001	45670000	2.69	LGI4
18	45620001	45670000	2.69	FXYD7
18	45620001	45670000	2.69	LOC112580398
18	45620001	45670000	2.69	FXYD1
18	45620001	45670000	2.69	FXYD5
14	8120001	8170000	2.69	SLC2A10
14	8120001	8170000	2.69	TP53RK
14	8120001	8170000	2.69	LOC102408435
12	84960001	85010000	2.69	LOC112578207
10	70840001	70890000	2.69	VGLL2
10	70840001	70890000	2.69	ROS1
9	106900001	106950000	2.68	LOC112587022
9	106900001	106950000	2.68	SNAP47
5	100180001	100230000	2.68	HTATIP2
5	100180001	100230000	2.68	PRMT3
3	72320001	72370000	2.68	KIF13B
18	49380001	49430000	2.68	TTC9B
18	49380001	49430000	2.68	CNTD2
18	49380001	49430000	2.68	MAP3K10
18	49380001	49430000	2.68	AKT2
17	68080001	68130000	2.68	TIGD4
14	8140001	8190000	2.68	SLC2A10
14	8140001	8190000	2.68	TP53RK
14	8140001	8190000	2.68	SLC13A3
14	40620001	40670000	2.68	UCN3
14	40620001	40670000	2.68	TUBAL3
1	4060001	4110000	2.68	THRB
12	75240001	75290000	2.68	KLHL29
12	75240001	75290000	2.68	LOC102390492
11	93300001	93350000	2.68	AP3B1
1	156960001	157010000	2.68	LOC112587430
1	156960001	157010000	2.68	MME
1	156940001	156990000	2.68	LOC112587430
1	132860001	132910000	2.68	TRNAG-UCC
11	20220001	20270000	2.68	LOC102402269
11	14800001	14850000	2.68	LOC112588002
11	14800001	14850000	2.68	ZDHHC22
11	14800001	14850000	2.68	TMEM63C
6	104560001	104610000	2.67	SCMH1
5	75860001	75910000	2.67	LOC102389890
22	39980001	40030000	2.67	DTNA
22	38060001	38110000	2.67	CCDC178
2	119040001	119090000	2.67	DPP10
18	45620001	45670000	2.67	LGI4
18	45620001	45670000	2.67	FXYD7
18	45620001	45670000	2.67	LOC112580398
18	45620001	45670000	2.67	FXYD1
18	45620001	45670000	2.67	FXYD5
1	157000001	157050000	2.67	MME
6	95740001	95790000	2.66	AGBL4
6	104420001	104470000	2.66	LOC112585825
6	104420001	104470000	2.66	SCMH1
4	129000001	129050000	2.66	MTR
22	39900001	39950000	2.66	DTNA
17	56140001	56190000	2.66	RNF150
14	8200001	8250000	2.66	LOC112578688
14	8200001	8250000	2.66	SLC13A3
12	78060001	78110000	2.66	RHOB
10	24340001	24390000	2.66	ADGRG6
7	50840001	50890000	2.65	LOC112586202
7	50840001	50890000	2.65	CORIN
6	12820001	12870000	2.65	LOC112585536
3	15880001	15930000	2.65	LOC102404230
3	15880001	15930000	2.65	TANC2
22	920001	970000	2.65	PHLPP1
22	40000001	40050000	2.65	DTNA
2	153400001	153450000	2.65	ERBB4
2	13180001	13230000	2.65	DEK
2	13180001	13230000	2.65	RNF144B
2	120260001	120310000	2.65	DPP10
21	10360001	10410000	2.65	LRRFIP2
18	42220001	42270000	2.65	LOC112580272
17	68080001	68130000	2.65	TIGD4
17	56140001	56190000	2.65	RNF150
15	51380001	51430000	2.65	LOC102407794
15	51380001	51430000	2.65	LOC102392047
15	48540001	48590000	2.65	PRDM14
14	36180001	36230000	2.65	LOC102409570
14	36180001	36230000	2.65	PROKR2
11	17860001	17910000	2.65	ALDH6A1
11	17860001	17910000	2.65	BBOF1
11	17860001	17910000	2.65	LIN52
10	89660001	89710000	2.65	COL12A1
9	42040001	42090000	2.64	MED7
9	42040001	42090000	2.64	HAVCR2
9	42040001	42090000	2.64	LOC102410816
6	73500001	73550000	2.64	PTGER3
22	39680001	39730000	2.64	DTNA
2	147140001	147190000	2.64	INO80D
21	36520001	36570000	2.64	LOC102400533
18	49320001	49370000	2.64	TRNAG-CCC
18	49320001	49370000	2.64	CNTD2
17	56160001	56210000	2.64	RNF150
12	84980001	85030000	2.64	LOC112578207
1	100760001	100810000	2.64	NECTIN3
4	18620001	18670000	2.63	LOC102412304
4	18620001	18670000	2.63	NECAP1
3	88420001	88470000	2.63	ADAMTSL1
2	76280001	76330000	2.63	RAPGEF4
22	25160001	25210000	2.63	SMCHD1
2	188820001	188870000	2.63	SRARP
2	188820001	188870000	2.63	LOC102413079
2	188820001	188870000	2.63	HSPB7
2	188820001	188870000	2.63	LOC102414273
2	146960001	147010000	2.63	NRP2
19	11460001	11510000	2.63	TRNAC-GCA
17	67880001	67930000	2.63	LOC102393382
17	67880001	67930000	2.63	FBXW7
14	36340001	36390000	2.63	PCNA
14	36340001	36390000	2.63	TMEM230
14	36340001	36390000	2.63	LOC112578785
14	20720001	20770000	2.63	LOC102415108
14	20720001	20770000	2.63	CDK5RAP1
14	20720001	20770000	2.63	SNTA1
13	66420001	66470000	2.63	POSTN
12	75240001	75290000	2.63	KLHL29
12	75240001	75290000	2.63	LOC102390492
12	55340001	55390000	2.63	CTNNA2
8	90780001	90830000	2.62	GRM8
6	12920001	12970000	2.62	LOC102393885
4	136420001	136470000	2.62	LOC112584678
2	83400001	83450000	2.62	SCN2A
2	79500001	79550000	2.62	LRP2
23	12420001	12470000	2.62	ANKRD1
23	12420001	12470000	2.62	RPP30
22	39940001	39990000	2.62	DTNA
22	39720001	39770000	2.62	DTNA
21	33600001	33650000	2.62	FAM19A1
1	29960001	30010000	2.62	LRP2BP
1	29960001	30010000	2.62	SNX25
1	173920001	173970000	2.62	LOC102401361
8	80080001	80130000	2.61	SUGCT
8	41980001	42030000	2.61	MAGI2
6	32340001	32390000	2.61	LOC102411399
6	32340001	32390000	2.61	CD53
5	100000001	100050000	2.61	SLC6A5
4	141520001	141570000	2.61	LOC112584775
4	141520001	141570000	2.61	LOC112584366
22	38080001	38130000	2.61	CCDC178
10	6140001	6190000	2.61	PRKN
10	6140001	6190000	2.61	PRKN
10	14400001	14450000	2.61	SYNE1
9	97480001	97530000	2.6	LOC102403438
9	97480001	97530000	2.6	LOC112586986
8	90840001	90890000	2.6	GRM8
8	90780001	90830000	2.6	GRM8
7	50780001	50830000	2.6	NFXL1
7	50760001	50810000	2.6	NFXL1
6	13000001	13050000	2.6	LOC102392922
5	100200001	100250000	2.6	LOC102404153
5	100200001	100250000	2.6	HTATIP2
5	100200001	100250000	2.6	PRMT3
4	141520001	141570000	2.6	LOC112584775
4	141520001	141570000	2.6	LOC112584366
3	43240001	43290000	2.6	PROCA1
3	43240001	43290000	2.6	SDF2
3	43240001	43290000	2.6	SUPT6H
3	15840001	15890000	2.6	TANC2
15	25220001	25270000	2.6	ANGPT1
13	8600001	8650000	2.6	FGF14
1	173940001	173990000	2.6	LOC102401361
9	106820001	106870000	2.59	JMJD4
9	106820001	106870000	2.59	SNAP47
8	81720001	81770000	2.59	VPS41
6	104540001	104590000	2.59	SCMH1
4	145020001	145070000	2.59	HK1
3	71740001	71790000	2.59	MSRA
22	920001	970000	2.59	PHLPP1
2	156220001	156270000	2.59	ABCA12
1	86900001	86950000	2.59	CRYBG3
18	45640001	45690000	2.59	FXYD7
18	45640001	45690000	2.59	LOC112580398
18	45640001	45690000	2.59	FXYD5
17	43500001	43550000	2.59	LOC112579958
17	43500001	43550000	2.59	PGRMC2
15	51360001	51410000	2.59	LOC102407794
15	51360001	51410000	2.59	LOC102392047
14	8240001	8290000	2.59	TRNAR-CCU
14	8240001	8290000	2.59	OCSTAMP
14	8240001	8290000	2.59	LOC102396434
14	8240001	8290000	2.59	SLC13A3
14	8220001	8270000	2.59	TRNAR-CCU
14	8220001	8270000	2.59	LOC112578688
14	8220001	8270000	2.59	SLC13A3
14	24060001	24110000	2.59	CASS4
14	24060001	24110000	2.59	RTF2
14	20220001	20270000	2.59	RALY
14	20100001	20150000	2.59	EIF2S2
14	20100001	20150000	2.59	RALY
12	29920001	29970000	2.59	LOC102400420
12	29920001	29970000	2.59	FBXO11
1	189940001	189990000	2.59	PCBP3
1	189880001	189930000	2.59	SLC19A1
1	189880001	189930000	2.59	LOC112586927
1	156900001	156950000	2.59	LOC102416600
11	20340001	20390000	2.59	LOC102402269
10	23700001	23750000	2.59	AIG1
9	42020001	42070000	2.58	MED7
9	42020001	42070000	2.58	HAVCR2
9	3620001	3670000	2.58	FBXL17
9	2740001	2790000	2.58	FER
8	41960001	42010000	2.58	MAGI2
6	12240001	12290000	2.58	FCRL1
6	12240001	12290000	2.58	FCRL3
3	72500001	72550000	2.58	HMBOX1
2	3040001	3090000	2.58	LYRM4
2	3040001	3090000	2.58	FARS2
21	36540001	36590000	2.58	LOC102400533
2	120200001	120250000	2.58	DPP10
18	49440001	49490000	2.58	TRNAC-ACA
18	49440001	49490000	2.58	C18H19orf47
18	49440001	49490000	2.58	AKT2
18	43200001	43250000	2.58	RHPN2
18	23200001	23250000	2.58	LOC112580234
14	8260001	8310000	2.58	LOC102390495
14	8260001	8310000	2.58	OCSTAMP
14	8260001	8310000	2.58	LOC102396434
14	8260001	8310000	2.58	LOC102390275
14	8260001	8310000	2.58	SLC13A3
14	20100001	20150000	2.58	EIF2S2
14	20100001	20150000	2.58	RALY
1	4120001	4170000	2.58	LOC112585641
1	4120001	4170000	2.58	THRB
12	66520001	66570000	2.58	FBXO48
12	66520001	66570000	2.58	APLF
11	88300001	88350000	2.58	C11H15orf61
11	88300001	88350000	2.58	IQCH
11	75960001	76010000	2.58	LOC102400620
11	75960001	76010000	2.58	LOC102400945
11	75960001	76010000	2.58	LOC102401263
1	159680001	159730000	2.58	LOC112586098
1	136960001	137010000	2.58	LOC112584506
1	136960001	137010000	2.58	NAALADL2
1	125740001	125790000	2.58	DGKG
9	3640001	3690000	2.57	FBXL17
9	104560001	104610000	2.57	ANO8
9	104560001	104610000	2.57	GTPBP3
9	104560001	104610000	2.57	CCDC194
9	104560001	104610000	2.57	BST2
9	104560001	104610000	2.57	LOC112587007
9	104560001	104610000	2.57	LOC102394142
9	104560001	104610000	2.57	PLVAP
8	41840001	41890000	2.57	MAGI2
7	50780001	50830000	2.57	NFXL1
7	50760001	50810000	2.57	NFXL1
6	12780001	12830000	2.57	LOC112585536
4	132200001	132250000	2.57	LOC102400568
3	72320001	72370000	2.57	KIF13B
3	131720001	131770000	2.57	GFRA2
18	49360001	49410000	2.57	TTC9B
18	49360001	49410000	2.57	CNTD2
18	49360001	49410000	2.57	MAP3K10
18	49360001	49410000	2.57	AKT2
14	9780001	9830000	2.57	LOC112578693
8	87220001	87270000	2.56	SLC13A1
8	80100001	80150000	2.56	SUGCT
8	101480001	101530000	2.56	AKR1D1
6	73500001	73550000	2.56	PTGER3
4	132220001	132270000	2.56	LOC102400568
3	72480001	72530000	2.56	HMBOX1
3	72340001	72390000	2.56	KIF13B
3	71900001	71950000	2.56	MSRA
2	6880001	6930000	2.56	LOC102401082
2	175060001	175110000	2.56	FABP3
2	175060001	175110000	2.56	LOC102394020
2	175060001	175110000	2.56	LOC112582953
2	175060001	175110000	2.56	ZCCHC17
2	13200001	13250000	2.56	RNF144B
21	10520001	10570000	2.56	EPM2AIP1
21	10520001	10570000	2.56	LOC112581189
21	10520001	10570000	2.56	TRANK1
21	10520001	10570000	2.56	MLH1
19	50040001	50090000	2.56	LOC112580680
18	10420001	10470000	2.56	COTL1
18	10420001	10470000	2.56	LOC112580208
18	10420001	10470000	2.56	KLHL36
15	22120001	22170000	2.56	LRP12
13	3460001	3510000	2.56	LIG4
13	3460001	3510000	2.56	ABHD13
1	156920001	156970000	2.56	LOC112587430
1	136900001	136950000	2.56	LOC112587481
1	136900001	136950000	2.56	LOC112584506
1	136900001	136950000	2.56	NAALADL2
10	6120001	6170000	2.56	PRKN
10	14140001	14190000	2.56	MTRF1L
10	14140001	14190000	2.56	FBXO5
8	41860001	41910000	2.55	MAGI2
7	80180001	80230000	2.55	DCAF16
7	80180001	80230000	2.55	LOC112586224
7	80180001	80230000	2.55	FAM184B
5	99880001	99930000	2.55	NELL1
5	99840001	99890000	2.55	NELL1
5	99720001	99770000	2.55	LOC112585348
5	99720001	99770000	2.55	NELL1
4	141600001	141650000	2.55	CTNNA3
3	131700001	131750000	2.55	GFRA2
2	76260001	76310000	2.55	RAPGEF4
2	5060001	5110000	2.55	EEF1E1
19	35560001	35610000	2.55	LIFR
1	86800001	86850000	2.55	ARL6
18	49420001	49470000	2.55	TRNAC-ACA
18	49420001	49470000	2.55	C18H19orf47
18	49420001	49470000	2.55	AKT2
18	45560001	45610000	2.55	HPN
18	45560001	45610000	2.55	FXYD3
17	43540001	43590000	2.55	PGRMC2
14	62140001	62190000	2.55	PLXDC2
1	4060001	4110000	2.55	THRB
12	85040001	85090000	2.55	LOC102400625
12	78080001	78130000	2.55	RHOB
12	55320001	55370000	2.55	CTNNA2
11	88320001	88370000	2.55	IQCH
9	2780001	2830000	2.54	FER
6	19660001	19710000	2.54	CTSK
6	19660001	19710000	2.54	CTSS
6	19660001	19710000	2.54	ARNT
3	6040001	6090000	2.54	LOC112583513
2	13220001	13270000	2.54	TRNAA-UGC
2	13220001	13270000	2.54	RNF144B
1	7720001	7770000	2.54	INTS10
16	5280001	5330000	2.54	LOC102391880
16	5280001	5330000	2.54	LOC112579422
14	9860001	9910000	2.54	DBNDD2
14	9860001	9910000	2.54	PIGT
14	9860001	9910000	2.54	SYS1
14	9860001	9910000	2.54	TP53TG5
14	36140001	36190000	2.54	PROKR2
13	3380001	3430000	2.54	TNFSF13B
12	87020001	87070000	2.54	LOC102390730
12	87020001	87070000	2.54	RRM2
1	125720001	125770000	2.54	DGKG
11	20240001	20290000	2.54	LOC102402269
11	14820001	14870000	2.54	ZDHHC22
9	104560001	104610000	2.53	ANO8
9	104560001	104610000	2.53	GTPBP3
9	104560001	104610000	2.53	CCDC194
9	104560001	104610000	2.53	BST2
9	104560001	104610000	2.53	LOC112587007
9	104560001	104610000	2.53	LOC102394142
9	104560001	104610000	2.53	PLVAP
8	81680001	81730000	2.53	LOC112586695
8	81680001	81730000	2.53	VPS41
8	41800001	41850000	2.53	MAGI2
5	99740001	99790000	2.53	LOC112585348
5	99740001	99790000	2.53	NELL1
5	99720001	99770000	2.53	LOC112585348
5	99720001	99770000	2.53	NELL1
4	54620001	54670000	2.53	SPIC
4	13160001	13210000	2.53	LOC112584460
4	13160001	13210000	2.53	WASHC1
4	13160001	13210000	2.53	DDX11
3	91600001	91650000	2.53	CCDC171
22	39740001	39790000	2.53	DTNA
2	175080001	175130000	2.53	FABP3
2	175080001	175130000	2.53	LOC112582953
2	175080001	175130000	2.53	ZCCHC17
16	10600001	10650000	2.53	LOC102390251
16	10600001	10650000	2.53	ACCSL
14	24020001	24070000	2.53	AURKA
14	24020001	24070000	2.53	CSTF1
14	24020001	24070000	2.53	CASS4
12	75580001	75630000	2.53	LOC102390492
1	193020001	193070000	2.53	DOP1B
10	14380001	14430000	2.53	MYCT1
10	14380001	14430000	2.53	SYNE1
10	14080001	14130000	2.53	TRNAC-ACA
10	14080001	14130000	2.53	RGS17
9	3640001	3690000	2.52	FBXL17
8	101440001	101490000	2.52	AKR1D1
7	80220001	80270000	2.52	FAM184B
6	96400001	96450000	2.52	AGBL4
5	99980001	100030000	2.52	SLC6A5
5	28500001	28550000	2.52	LOC112585280
5	28500001	28550000	2.52	KAZN
4	141700001	141750000	2.52	CTNNA3
2	83400001	83450000	2.52	SCN2A
2	79500001	79550000	2.52	LRP2
23	12440001	12490000	2.52	ANKRD1
23	12440001	12490000	2.52	RPP30
22	33500001	33550000	2.52	CDH2
2	13180001	13230000	2.52	DEK
2	13180001	13230000	2.52	RNF144B
2	120320001	120370000	2.52	DPP10
19	50060001	50110000	2.52	LOC112580680
14	9820001	9870000	2.52	LOC102405068
14	9820001	9870000	2.52	PIGT
14	8100001	8150000	2.52	SLC2A10
14	8100001	8150000	2.52	LOC102408435
14	40640001	40690000	2.52	UCN3
14	40640001	40690000	2.52	TUBAL3
14	40640001	40690000	2.52	NET1
14	24040001	24090000	2.52	CASS4
14	24040001	24090000	2.52	RTF2
14	11880001	11930000	2.52	PTPRT
1	148560001	148610000	2.52	LOC112587410
10	6160001	6210000	2.52	PRKN
9	96960001	97010000	2.51	LOC102404871
9	96960001	97010000	2.51	LOC102404549
9	96960001	97010000	2.51	LOC102403487
8	81660001	81710000	2.51	LOC112586695
8	32100001	32150000	2.51	SLC25A40
7	50800001	50850000	2.51	NFXL1
7	50800001	50850000	2.51	LOC112586202
7	50800001	50850000	2.51	CORIN
5	74960001	75010000	2.51	KCNT2
5	100220001	100270000	2.51	LOC102404153
5	100220001	100270000	2.51	HTATIP2
3	72580001	72630000	2.51	HMBOX1
3	72560001	72610000	2.51	HMBOX1
3	6020001	6070000	2.51	LOC112583513
2	76300001	76350000	2.51	RAPGEF4
24	37540001	37590000	2.51	RBFOX1
19	50060001	50110000	2.51	LOC112580680
18	31880001	31930000	2.51	LOC112580162
17	60220001	60270000	2.51	SMAD1
14	24120001	24170000	2.51	LOC102398324
14	24120001	24170000	2.51	RTF2
14	24120001	24170000	2.51	GCNT7
14	19980001	20030000	2.51	ASIP
10	14000001	14050000	2.51	RGS17
7	80200001	80250000	2.5	LOC112586224
7	80200001	80250000	2.5	FAM184B
7	80160001	80210000	2.5	NCAPG
7	80160001	80210000	2.5	DCAF16
7	80160001	80210000	2.5	LOC112586224
7	80160001	80210000	2.5	FAM184B
7	50800001	50850000	2.5	NFXL1
7	50800001	50850000	2.5	LOC112586202
7	50800001	50850000	2.5	CORIN
6	96320001	96370000	2.5	AGBL4
5	75040001	75090000	2.5	LOC102416626
4	151800001	151850000	2.5	LOC102406790
4	141760001	141810000	2.5	CTNNA3
4	13180001	13230000	2.5	LOC112584460
4	13180001	13230000	2.5	WASHC1
4	13180001	13230000	2.5	DDX11
4	13120001	13170000	2.5	IQSEC3
3	39820001	39870000	2.5	PAFAH1B1
3	15820001	15870000	2.5	TANC2
2	82820001	82870000	2.5	TTC21B
2	82820001	82870000	2.5	LOC102394594
2	6900001	6950000	2.5	LOC102401082
2	6900001	6950000	2.5	LOC112579237
22	38100001	38150000	2.5	CCDC178
22	33480001	33530000	2.5	CDH2
18	49480001	49530000	2.5	TRNAG-CCC
18	49480001	49530000	2.5	C18H19orf47
18	49480001	49530000	2.5	PLD3
18	49480001	49530000	2.5	HIPK4
18	49480001	49530000	2.5	PRX
18	47120001	47170000	2.5	LOC102397361
18	47120001	47170000	2.5	LOC102398313
18	45660001	45710000	2.5	LOC112580398
18	45660001	45710000	2.5	FAM187B
15	48600001	48650000	2.5	LOC112579253
15	22100001	22150000	2.5	LRP12
13	54520001	54570000	2.5	ZMYM5
12	75600001	75650000	2.5	LOC102390492
1	189960001	190010000	2.5	PCBP3
11	88300001	88350000	2.5	C11H15orf61
11	88300001	88350000	2.5	IQCH
1	185100001	185150000	2.5	DSCAM
8	101520001	101570000	2.49	AKR1D1
6	73520001	73570000	2.49	PTGER3
6	12900001	12950000	2.49	LOC102393885
6	12800001	12850000	2.49	LOC112585536
5	99900001	99950000	2.49	NELL1
22	25140001	25190000	2.49	SMCHD1
2	156200001	156250000	2.49	ABCA12
20	35560001	35610000	2.49	ARID3B
20	35560001	35610000	2.49	LOC102415612
16	39820001	39870000	2.49	LOC102405143
16	39820001	39870000	2.49	PPFIBP2
14	20160001	20210000	2.49	RALY
13	3380001	3430000	2.49	TNFSF13B
1	136120001	136170000	2.49	NAALADL2
1	129960001	130010000	2.49	TRNAR-CCU
10	6100001	6150000	2.49	PRKN
10	27620001	27670000	2.49	CCDC28A
8	90980001	91030000	2.48	GRM8
7	50720001	50770000	2.48	CNGA1
6	12340001	12390000	2.48	FCRL4
6	104580001	104630000	2.48	SCMH1
5	31540001	31590000	2.48	MEGF6
5	100240001	100290000	2.48	LOC102404153
3	81280001	81330000	2.48	TUSC1
3	71760001	71810000	2.48	MSRA
22	880001	930000	2.48	PHLPP1
2	146920001	146970000	2.48	NRP2
2	146920001	146970000	2.48	LOC112582914
20	13860001	13910000	2.48	FRMD5
19	35580001	35630000	2.48	LIFR
18	43120001	43170000	2.48	FAAP24
18	43120001	43170000	2.48	RHPN2
18	43120001	43170000	2.48	CEP89
18	15660001	15710000	2.48	PHKB
14	8240001	8290000	2.48	TRNAR-CCU
14	8240001	8290000	2.48	OCSTAMP
14	8240001	8290000	2.48	LOC102396434
14	8240001	8290000	2.48	SLC13A3
14	8100001	8150000	2.48	SLC2A10
14	8100001	8150000	2.48	LOC102408435
14	20200001	20250000	2.48	RALY
14	19940001	19990000	2.48	LOC112578981
14	19940001	19990000	2.48	LOC112579002
14	19940001	19990000	2.48	ASIP
12	87060001	87110000	2.48	LOC102390730
12	87060001	87110000	2.48	CYS1
12	87060001	87110000	2.48	KLF11
12	87000001	87050000	2.48	RRM2
11	93340001	93390000	2.48	AP3B1
11	75940001	75990000	2.48	LOC102392598
11	75940001	75990000	2.48	LOC102400297
11	75940001	75990000	2.48	LOC102400620
11	75940001	75990000	2.48	LOC102400945
10	37340001	37390000	2.48	LOC112587678
9	2640001	2690000	2.47	LOC112586802
9	2640001	2690000	2.47	FER
9	104600001	104650000	2.47	CCDC194
9	104600001	104650000	2.47	BST2
9	104600001	104650000	2.47	LOC112587007
9	104600001	104650000	2.47	LOC102395641
9	104600001	104650000	2.47	LOC112587133
7	87440001	87490000	2.47	CAMK2D
7	75120001	75170000	2.47	LOC102399587
4	68360001	68410000	2.47	FAM19A2
4	160060001	160110000	2.47	GRID1
4	15660001	15710000	2.47	ANO2
24	30640001	30690000	2.47	SHISA9
19	50040001	50090000	2.47	LOC112580680
18	43180001	43230000	2.47	RHPN2
14	20280001	20330000	2.47	CHMP4B
13	35480001	35530000	2.47	LOC102408857
12	87040001	87090000	2.47	LOC102390730
12	87040001	87090000	2.47	RRM2
12	87040001	87090000	2.47	CYS1
12	55340001	55390000	2.47	CTNNA2
11	49980001	50030000	2.47	LOC112577852
11	49980001	50030000	2.47	TCF12
10	24300001	24350000	2.47	ADGRG6
8	81740001	81790000	2.46	VPS41
8	32100001	32150000	2.46	SLC25A40
6	32540001	32590000	2.46	KCNA3
5	103500001	103550000	2.46	LOC102413145
5	103500001	103550000	2.46	LOC102393327
5	103500001	103550000	2.46	LOC102393017
4	38720001	38770000	2.46	CCDC91
4	35960001	36010000	2.46	LOC112584382
4	160060001	160110000	2.46	GRID1
4	160040001	160090000	2.46	GRID1
3	164600001	164650000	2.46	LOC112583978
3	164600001	164650000	2.46	LOC112583977
3	164600001	164650000	2.46	LOC112583980
3	164600001	164650000	2.46	INIP
3	164600001	164650000	2.46	LOC112583979
24	30660001	30710000	2.46	SHISA9
21	46980001	47030000	2.46	TRNAW-CCA
21	36560001	36610000	2.46	LOC102400533
21	36520001	36570000	2.46	LOC102400533
21	10520001	10570000	2.46	EPM2AIP1
21	10520001	10570000	2.46	LOC112581189
21	10520001	10570000	2.46	TRANK1
21	10520001	10570000	2.46	MLH1
20	12640001	12690000	2.46	ATXN3
20	12640001	12690000	2.46	TRIP11
15	51400001	51450000	2.46	LOC112579166
15	51400001	51450000	2.46	VCPIP1
15	51400001	51450000	2.46	LOC102392047
15	48580001	48630000	2.46	LOC112579253
14	62180001	62230000	2.46	PLXDC2
14	40600001	40650000	2.46	UCN3
14	40600001	40650000	2.46	LOC112578797
14	20120001	20170000	2.46	EIF2S2
14	20120001	20170000	2.46	RALY
13	54560001	54610000	2.46	ZMYM2
11	20300001	20350000	2.46	LOC102402269
11	20180001	20230000	2.46	LOC102402269
10	89640001	89690000	2.46	COL12A1
9	42060001	42110000	2.45	HAVCR2
9	42060001	42110000	2.45	LOC102410816
9	3600001	3650000	2.45	FBXL17
8	90980001	91030000	2.45	GRM8
8	81760001	81810000	2.45	VPS41
8	32120001	32170000	2.45	LOC102392794
8	32120001	32170000	2.45	SLC25A40
6	96300001	96350000	2.45	AGBL4
6	73520001	73570000	2.45	PTGER3
6	40220001	40270000	2.45	COL11A1
6	12600001	12650000	2.45	LOC102403526
4	68340001	68390000	2.45	FAM19A2
2	5060001	5110000	2.45	EEF1E1
24	30600001	30650000	2.45	SHISA9
22	880001	930000	2.45	PHLPP1
18	43080001	43130000	2.45	CEP89
18	32340001	32390000	2.45	CDH11
17	71300001	71350000	2.45	TLL1
16	10620001	10670000	2.45	LOC102390251
16	10620001	10670000	2.45	ACCSL
11	75760001	75810000	2.45	LOC102416568
11	75760001	75810000	2.45	LOC102416244
11	75720001	75770000	2.45	LOC102389129
11	75720001	75770000	2.45	LOC102391458
11	75720001	75770000	2.45	LOC102416568
11	75720001	75770000	2.45	LOC102391114
1	136140001	136190000	2.45	NAALADL2
11	30660001	30710000	2.45	TRNAW-CCA
11	30660001	30710000	2.45	SIX6
10	23680001	23730000	2.45	AIG1
10	23660001	23710000	2.45	AIG1
9	96940001	96990000	2.44	LOC102404871
9	96940001	96990000	2.44	LOC102404549
8	102440001	102490000	2.44	TTC26
8	102440001	102490000	2.44	UBN2
7	87420001	87470000	2.44	CAMK2D
6	73600001	73650000	2.44	PTGER3
5	99960001	100010000	2.44	SLC6A5
3	96980001	97030000	2.44	PTPRD
3	96980001	97030000	2.44	PTPRD
3	88460001	88510000	2.44	ADAMTSL1
3	15860001	15910000	2.44	TANC2
2	26560001	26610000	2.44	LOC112579993
21	36680001	36730000	2.44	LOC112581287
21	33580001	33630000	2.44	FAM19A1
21	10540001	10590000	2.44	LOC112581189
21	10540001	10590000	2.44	TRANK1
18	45560001	45610000	2.44	HPN
18	45560001	45610000	2.44	FXYD3
18	43100001	43150000	2.44	CEP89
1	7760001	7810000	2.44	INTS10
1	7760001	7810000	2.44	HGSNAT
17	68100001	68150000	2.44	TIGD4
17	68100001	68150000	2.44	ARFIP1
15	25120001	25170000	2.44	ANGPT1
14	8280001	8330000	2.44	LOC102390495
14	8280001	8330000	2.44	LOC102396434
14	8280001	8330000	2.44	LOC102390275
13	3400001	3450000	2.44	TNFSF13B
12	85000001	85050000	2.44	LOC102400625
1	161540001	161590000	2.44	MED12L
11	20360001	20410000	2.44	LOC102402269
10	70860001	70910000	2.44	VGLL2
10	70860001	70910000	2.44	ROS1
10	6160001	6210000	2.44	PRKN
10	14040001	14090000	2.44	TRNAC-ACA
10	14040001	14090000	2.44	RGS17
8	105660001	105710000	2.43	LOC112586604
8	105660001	105710000	2.43	LOC112586623
8	105660001	105710000	2.43	LOC112586599
8	105660001	105710000	2.43	LOC112586603
8	105660001	105710000	2.43	LOC112586595
8	105660001	105710000	2.43	LOC112586596
8	105660001	105710000	2.43	LOC112586591
8	105660001	105710000	2.43	LOC112586606
7	50700001	50750000	2.43	NIPAL1
7	50700001	50750000	2.43	CNGA1
5	57900001	57950000	2.43	SLC30A10
4	13100001	13150000	2.43	IQSEC3
2	48580001	48630000	2.43	DST
22	16440001	16490000	2.43	EPG5
21	36060001	36110000	2.43	MAGI1
19	53700001	53750000	2.43	CDH18
19	35500001	35550000	2.43	LIFR
18	49500001	49550000	2.43	TRNAG-CCC
18	49500001	49550000	2.43	LOC112580288
18	49500001	49550000	2.43	PLD3
18	49500001	49550000	2.43	HIPK4
18	49500001	49550000	2.43	PRX
18	49500001	49550000	2.43	SERTAD1
18	43060001	43110000	2.43	SLC7A9
18	43060001	43110000	2.43	CEP89
18	23180001	23230000	2.43	LOC112580234
18	10340001	10390000	2.43	TLDC1
17	43540001	43590000	2.43	PGRMC2
15	16080001	16130000	2.43	RIDA
15	16080001	16130000	2.43	POP1
14	20140001	20190000	2.43	RALY
13	54520001	54570000	2.43	ZMYM5
12	75220001	75270000	2.43	KLHL29
12	75220001	75270000	2.43	LOC102390492
1	183300001	183350000	2.43	NEK11
1	156860001	156910000	2.43	LOC102416600
1	133240001	133290000	2.43	KCNMB2
11	17840001	17890000	2.43	ALDH6A1
11	17840001	17890000	2.43	BBOF1
11	17840001	17890000	2.43	LIN52
1	100780001	100830000	2.43	NECTIN3
10	80060001	80110000	2.43	LOC102405950
10	14360001	14410000	2.43	MYCT1
10	14100001	14150000	2.43	RGS17
10	14100001	14150000	2.43	MTRF1L
9	106900001	106950000	2.42	LOC112587022
9	106900001	106950000	2.42	SNAP47
8	81700001	81750000	2.42	LOC112586695
8	81700001	81750000	2.42	VPS41
7	50740001	50790000	2.42	CNGA1
7	50740001	50790000	2.42	NFXL1
6	96320001	96370000	2.42	AGBL4
6	95640001	95690000	2.42	ELAVL4
3	91580001	91630000	2.42	CCDC171
3	88480001	88530000	2.42	ADAMTSL1
3	52720001	52770000	2.42	VMP1
3	39820001	39870000	2.42	PAFAH1B1
3	137640001	137690000	2.42	NFX1
2	6900001	6950000	2.42	LOC102401082
2	6900001	6950000	2.42	LOC112579237
2	6880001	6930000	2.42	LOC102401082
24	37540001	37590000	2.42	RBFOX1
20	7640001	7690000	2.42	LOC102389634
19	35520001	35570000	2.42	LIFR
19	13760001	13810000	2.42	CENPK
19	13760001	13810000	2.42	ADAMTS6
1	86920001	86970000	2.42	CRYBG3
1	86820001	86870000	2.42	ARL6
18	10380001	10430000	2.42	COTL1
15	61780001	61830000	2.42	SNTG1
14	36200001	36250000	2.42	LOC102409570
14	36200001	36250000	2.42	PROKR2
14	20300001	20350000	2.42	CHMP4B
14	11880001	11930000	2.42	PTPRT
13	3400001	3450000	2.42	TNFSF13B
11	93280001	93330000	2.42	AP3B1
8	37460001	37510000	2.41	PCLO
8	32120001	32170000	2.41	LOC102392794
8	32120001	32170000	2.41	SLC25A40
7	50860001	50910000	2.41	CORIN
6	96420001	96470000	2.41	AGBL4
5	75780001	75830000	2.41	LOC112585128
4	38740001	38790000	2.41	CCDC91
4	13120001	13170000	2.41	IQSEC3
3	88440001	88490000	2.41	ADAMTSL1
3	72600001	72650000	2.41	HMBOX1
24	30560001	30610000	2.41	SHISA9
22	16420001	16470000	2.41	PSTPIP2
22	16420001	16470000	2.41	EPG5
21	46960001	47010000	2.41	TRNAW-CCA
1	86940001	86990000	2.41	CRYBG3
18	42040001	42090000	2.41	LOC112580271
15	61860001	61910000	2.41	SNTG1
15	23900001	23950000	2.41	OXR1
1	29940001	29990000	2.41	LRP2BP
1	29940001	29990000	2.41	SNX25
12	87080001	87130000	2.41	CYS1
12	87080001	87130000	2.41	KLF11
11	88320001	88370000	2.41	IQCH
1	132860001	132910000	2.41	TRNAG-UCC
8	87260001	87310000	2.4	SLC13A1
6	67080001	67130000	2.4	ST6GALNAC5
6	12940001	12990000	2.4	LOC102393885
6	12780001	12830000	2.4	LOC112585536
6	12460001	12510000	2.4	FCRL5
5	74960001	75010000	2.4	KCNT2
5	103480001	103530000	2.4	LOC102393327
5	103480001	103530000	2.4	LOC102393017
4	151820001	151870000	2.4	LOC102406790
4	128880001	128930000	2.4	ACTN2
4	128880001	128930000	2.4	MTR
4	121860001	121910000	2.4	PGBD5
4	121840001	121890000	2.4	PGBD5
3	96960001	97010000	2.4	PTPRD
3	72300001	72350000	2.4	KIF13B
3	52740001	52790000	2.4	PTRH2
3	52740001	52790000	2.4	VMP1
3	52700001	52750000	2.4	VMP1
3	5200001	5250000	2.4	SLC39A11
3	15820001	15870000	2.4	TANC2
3	137560001	137610000	2.4	LOC112583931
3	137560001	137610000	2.4	SPINK4
3	137560001	137610000	2.4	BAG1
2	6860001	6910000	2.4	TFAP2A
24	30700001	30750000	2.4	SHISA9
22	19800001	19850000	2.4	PIEZO2
2	153420001	153470000	2.4	ERBB4
21	44200001	44250000	2.4	ARHGEF3
19	53580001	53630000	2.4	CDH18
19	35540001	35590000	2.4	LIFR
19	13880001	13930000	2.4	ADAMTS6
18	56840001	56890000	2.4	LOC102407995
18	56840001	56890000	2.4	ACP4
18	56840001	56890000	2.4	LOC112580489
18	56840001	56890000	2.4	LOC112580490
18	56840001	56890000	2.4	LOC112580492
18	56840001	56890000	2.4	LOC112580491
18	56840001	56890000	2.4	LOC112580405
18	56840001	56890000	2.4	LOC102406481
18	56840001	56890000	2.4	C18H19orf48
18	56840001	56890000	2.4	LOC102405282
14	8160001	8210000	2.4	TP53RK
14	8160001	8210000	2.4	SLC13A3
14	74560001	74610000	2.4	MACROD2
14	45680001	45730000	2.4	LOC112578813
14	45680001	45730000	2.4	LOC102409265
14	24000001	24050000	2.4	LOC112578759
14	24000001	24050000	2.4	FAM210B
14	24000001	24050000	2.4	AURKA
14	24000001	24050000	2.4	CSTF1
14	24000001	24050000	2.4	CASS4
13	35480001	35530000	2.4	LOC102408857
12	78060001	78110000	2.4	RHOB
12	29980001	30030000	2.4	LOC102400420
1	193040001	193090000	2.4	DOP1B
1	185080001	185130000	2.4	DSCAM
1	139160001	139210000	2.4	SPATA16
9	46160001	46210000	2.39	GRIA1
9	2760001	2810000	2.39	FER
9	106940001	106990000	2.39	PRSS38
6	96340001	96390000	2.39	AGBL4
6	72880001	72930000	2.39	NEGR1
6	32520001	32570000	2.39	TRNAK-UUU
6	32500001	32550000	2.39	TRNAK-UUU
6	12580001	12630000	2.39	LOC102403526
6	106200001	106250000	2.39	MACF1
6	104480001	104530000	2.39	SCMH1
4	54640001	54690000	2.39	SPIC
4	54640001	54690000	2.39	ARL1
4	141660001	141710000	2.39	CTNNA3
4	136440001	136490000	2.39	LOC112584678
3	72340001	72390000	2.39	KIF13B
3	39800001	39850000	2.39	PAFAH1B1
3	15800001	15850000	2.39	TANC2
20	65320001	65370000	2.39	GABRA5
19	14000001	14050000	2.39	ADAMTS6
12	66500001	66550000	2.39	FBXO48
12	66500001	66550000	2.39	APLF
10	27600001	27650000	2.39	ECT2L
10	27600001	27650000	2.39	CCDC28A
9	2740001	2790000	2.38	FER
9	106960001	107010000	2.38	PRSS38
9	106960001	107010000	2.38	LOC112587050
8	42020001	42070000	2.38	MAGI2
8	42000001	42050000	2.38	MAGI2
6	73540001	73590000	2.38	PTGER3
6	104500001	104550000	2.38	SCMH1
5	28480001	28530000	2.38	KAZN
4	68360001	68410000	2.38	FAM19A2
4	151840001	151890000	2.38	LOC102406790
4	141640001	141690000	2.38	CTNNA3
4	141600001	141650000	2.38	CTNNA3
4	13140001	13190000	2.38	WASHC1
4	13140001	13190000	2.38	IQSEC3
4	119760001	119810000	2.38	LOC102391955
4	119760001	119810000	2.38	LOC102391624
3	43280001	43330000	2.38	SDF2
3	43280001	43330000	2.38	KIAA0100
3	43280001	43330000	2.38	LOC102400779
3	43280001	43330000	2.38	SPAG5
3	43280001	43330000	2.38	SUPT6H
3	15800001	15850000	2.38	TANC2
3	14280001	14330000	2.38	BPTF
23	12460001	12510000	2.38	ANKRD1
2	171520001	171570000	2.38	CAB39
2	120220001	120270000	2.38	DPP10
18	43220001	43270000	2.38	RHPN2
18	43220001	43270000	2.38	GPATCH1
17	67880001	67930000	2.38	LOC102393382
17	67880001	67930000	2.38	FBXW7
15	51340001	51390000	2.38	LOC102392047
14	8200001	8250000	2.38	LOC112578688
14	8200001	8250000	2.38	SLC13A3
13	8640001	8690000	2.38	FGF14
1	136840001	136890000	2.38	NAALADL2
10	89660001	89710000	2.38	COL12A1
10	14120001	14170000	2.38	RGS17
10	14120001	14170000	2.38	MTRF1L
10	14120001	14170000	2.38	FBXO5
8	64460001	64510000	2.37	PDE1C
6	12240001	12290000	2.37	FCRL1
6	12240001	12290000	2.37	FCRL3
5	99680001	99730000	2.37	NELL1
5	75680001	75730000	2.37	LOC102394267
5	75680001	75730000	2.37	LOC112585130
3	72540001	72590000	2.37	HMBOX1
2	79480001	79530000	2.37	LRP2
2	76280001	76330000	2.37	RAPGEF4
24	30680001	30730000	2.37	SHISA9
2	188840001	188890000	2.37	LOC102414273
20	7800001	7850000	2.37	VRK1
19	13900001	13950000	2.37	ADAMTS6
1	63340001	63390000	2.37	TMPRSS15
15	61800001	61850000	2.37	SNTG1
15	51320001	51370000	2.37	LOC102392047
14	39160001	39210000	2.37	KLF6
11	30660001	30710000	2.37	TRNAW-CCA
11	30660001	30710000	2.37	SIX6
6	12740001	12790000	2.36	LOC102394966
4	77120001	77170000	2.36	TRNAC-GCA
4	77120001	77170000	2.36	KCNMB4
3	39800001	39850000	2.36	PAFAH1B1
3	14260001	14310000	2.36	BPTF
2	80560001	80610000	2.36	STK39
24	30620001	30670000	2.36	SHISA9
22	39920001	39970000	2.36	DTNA
20	47520001	47570000	2.36	BLM
19	53720001	53770000	2.36	CDH18
19	11500001	11550000	2.36	TRNAC-GCA
18	56820001	56870000	2.36	TRNAK-CUU
18	56820001	56870000	2.36	GPR32
18	56820001	56870000	2.36	LOC102407995
18	56820001	56870000	2.36	ACP4
18	56820001	56870000	2.36	LOC112580489
18	56820001	56870000	2.36	C18H19orf48
18	10360001	10410000	2.36	COTL1
17	71280001	71330000	2.36	TLL1
17	63440001	63490000	2.36	LOC112579982
17	63440001	63490000	2.36	NR3C2
15	51380001	51430000	2.36	LOC102407794
15	51380001	51430000	2.36	LOC102392047
14	9840001	9890000	2.36	LOC102405068
14	9840001	9890000	2.36	DBNDD2
14	9840001	9890000	2.36	PIGT
14	9840001	9890000	2.36	SYS1
1	46280001	46330000	2.36	ITSN1
14	45640001	45690000	2.36	SNX5
14	23840001	23890000	2.36	SIRPB2
14	23840001	23890000	2.36	NSFL1C
14	20000001	20050000	2.36	ASIP
14	13360001	13410000	2.36	CHD6
12	25840001	25890000	2.36	PLEKHH2
1	193020001	193070000	2.36	DOP1B
11	49960001	50010000	2.36	TCF12
11	14780001	14830000	2.36	LOC112588002
11	14780001	14830000	2.36	TMEM63C
9	75940001	75990000	2.35	LOC102409828
9	2800001	2850000	2.35	FER
8	80120001	80170000	2.35	SUGCT
8	105640001	105690000	2.35	LOC112586423
8	105640001	105690000	2.35	LOC112586604
8	105640001	105690000	2.35	LOC112586623
8	105640001	105690000	2.35	LOC112586599
8	105640001	105690000	2.35	LOC112586603
8	105640001	105690000	2.35	LOC112586595
8	105640001	105690000	2.35	LOC112586596
8	105640001	105690000	2.35	LOC112586591
8	105640001	105690000	2.35	LOC112586617
6	95760001	95810000	2.35	AGBL4
5	32460001	32510000	2.35	AJAP1
3	91560001	91610000	2.35	CCDC171
3	52760001	52810000	2.35	PTRH2
3	52760001	52810000	2.35	LOC112583804
3	52760001	52810000	2.35	VMP1
3	52760001	52810000	2.35	CLTC
24	30720001	30770000	2.35	SHISA9
22	39660001	39710000	2.35	DTNA
2	175060001	175110000	2.35	FABP3
2	175060001	175110000	2.35	LOC102394020
2	175060001	175110000	2.35	LOC112582953
2	175060001	175110000	2.35	ZCCHC17
2	120300001	120350000	2.35	DPP10
21	10340001	10390000	2.35	LRRFIP2
20	23760001	23810000	2.35	RALGAPA1
20	12660001	12710000	2.35	ATXN3
20	12660001	12710000	2.35	TRIP11
19	13980001	14030000	2.35	ADAMTS6
19	13780001	13830000	2.35	CENPK
19	13780001	13830000	2.35	ADAMTS6
1	63360001	63410000	2.35	CHODL
1	63360001	63410000	2.35	TMPRSS15
14	45580001	45630000	2.35	MGME1
14	45580001	45630000	2.35	OVOL2
14	45580001	45630000	2.35	SNX5
13	35500001	35550000	2.35	LOC102408857
13	3420001	3470000	2.35	TNFSF13B
12	25800001	25850000	2.35	PLEKHH2
1	189880001	189930000	2.35	SLC19A1
1	189880001	189930000	2.35	LOC112586927
1	173960001	174010000	2.35	LOC102401361
1	136820001	136870000	2.35	NAALADL2
10	23660001	23710000	2.35	AIG1
9	104600001	104650000	2.34	CCDC194
9	104600001	104650000	2.34	BST2
9	104600001	104650000	2.34	LOC112587007
9	104600001	104650000	2.34	LOC102395641
9	104600001	104650000	2.34	LOC112587133
8	90840001	90890000	2.34	GRM8
6	88840001	88890000	2.34	FYB2
6	73600001	73650000	2.34	PTGER3
6	12820001	12870000	2.34	LOC112585536
5	75020001	75070000	2.34	LOC102416626
5	114240001	114290000	2.34	LOC102391066
5	114240001	114290000	2.34	LOC102390744
4	68340001	68390000	2.34	FAM19A2
4	35980001	36030000	2.34	LOC112584382
4	25640001	25690000	2.34	PTPRO
4	151800001	151850000	2.34	LOC102406790
4	145000001	145050000	2.34	HK1
4	141720001	141770000	2.34	CTNNA3
24	30580001	30630000	2.34	SHISA9
22	39760001	39810000	2.34	DTNA
22	38120001	38170000	2.34	CCDC178
22	25180001	25230000	2.34	SMCHD1
2	146940001	146990000	2.34	NRP2
21	36180001	36230000	2.34	LOC112581167
20	66640001	66690000	2.34	LOC112581066
20	66640001	66690000	2.34	ATP10A
1	9580001	9630000	2.34	ZMAT4
19	14020001	14070000	2.34	ADAMTS6
19	13860001	13910000	2.34	ADAMTS6
18	32340001	32390000	2.34	CDH11
14	8260001	8310000	2.34	LOC102390495
14	8260001	8310000	2.34	OCSTAMP
14	8260001	8310000	2.34	LOC102396434
14	8260001	8310000	2.34	LOC102390275
14	8260001	8310000	2.34	SLC13A3
14	40800001	40850000	2.34	ASB13
14	40800001	40850000	2.34	FAM208B
12	66520001	66570000	2.34	FBXO48
12	66520001	66570000	2.34	APLF
12	55360001	55410000	2.34	CTNNA2
12	25780001	25830000	2.34	PLEKHH2
12	25760001	25810000	2.34	PLEKHH2
1	137300001	137350000	2.34	LOC112587445
1	137300001	137350000	2.34	NAALADL2
10	79840001	79890000	2.34	LOC112587680
9	104540001	104590000	2.33	ANO8
9	104540001	104590000	2.33	GTPBP3
9	104540001	104590000	2.33	DDA1
9	104540001	104590000	2.33	LOC102394142
9	104540001	104590000	2.33	PLVAP
7	80240001	80290000	2.33	FAM184B
6	106220001	106270000	2.33	MACF1
5	99700001	99750000	2.33	NELL1
4	119780001	119830000	2.33	LOC102391955
4	119780001	119830000	2.33	LOC102391624
4	119780001	119830000	2.33	LOC102391296
4	103700001	103750000	2.33	LOC112584642
3	96960001	97010000	2.33	PTPRD
3	15900001	15950000	2.33	LOC102404230
3	15900001	15950000	2.33	TANC2
3	14300001	14350000	2.33	C3H17orf58
3	14300001	14350000	2.33	LOC112583514
3	14300001	14350000	2.33	BPTF
2	6920001	6970000	2.33	LOC102401082
2	6920001	6970000	2.33	LOC112579237
2	156180001	156230000	2.33	ABCA12
2	147140001	147190000	2.33	INO80D
21	36180001	36230000	2.33	LOC112581167
21	10340001	10390000	2.33	LRRFIP2
20	13920001	13970000	2.33	LOC112580940
20	13920001	13970000	2.33	TRNASTOP-UCA
20	13920001	13970000	2.33	WDR76
20	13920001	13970000	2.33	FRMD5
15	25180001	25230000	2.33	ANGPT1
14	40320001	40370000	2.33	LOC102398800
14	40320001	40370000	2.33	LOC102398476
14	36280001	36330000	2.33	LOC112578943
14	36280001	36330000	2.33	CDS2
12	82780001	82830000	2.33	NBAS
12	25820001	25870000	2.33	PLEKHH2
1	185160001	185210000	2.33	DSCAM
1	183240001	183290000	2.33	NEK11
1	183160001	183210000	2.33	NEK11
11	46780001	46830000	2.33	WDR72
8	91000001	91050000	2.32	GRM8
8	90860001	90910000	2.32	GRM8
6	12560001	12610000	2.32	LOC102403526
6	12460001	12510000	2.32	FCRL5
6	104600001	104650000	2.32	SCMH1
6	104380001	104430000	2.32	SCMH1
5	99900001	99950000	2.32	NELL1
4	13220001	13270000	2.32	DDX11
4	13220001	13270000	2.32	FKBP4
4	13220001	13270000	2.32	ITFG2
2	90620001	90670000	2.32	CCDC148
22	38020001	38070000	2.32	CCDC178
2	175080001	175130000	2.32	FABP3
2	175080001	175130000	2.32	LOC112582953
2	175080001	175130000	2.32	ZCCHC17
21	10560001	10610000	2.32	TRANK1
21	10540001	10590000	2.32	LOC112581189
21	10540001	10590000	2.32	TRANK1
18	49400001	49450000	2.32	TRNAC-ACA
18	49400001	49450000	2.32	CNTD2
18	49400001	49450000	2.32	AKT2
17	71320001	71370000	2.32	TLL1
15	38060001	38110000	2.32	PAG1
15	16060001	16110000	2.32	RIDA
15	16060001	16110000	2.32	ERICH5
15	16060001	16110000	2.32	POP1
14	23860001	23910000	2.32	SIRPB2
14	23860001	23910000	2.32	LOC102394624
14	23860001	23910000	2.32	NSFL1C
13	3460001	3510000	2.32	LIG4
13	3460001	3510000	2.32	ABHD13
12	29940001	29990000	2.32	LOC102400420
12	29940001	29990000	2.32	FBXO11
1	189980001	190030000	2.32	PCBP3
1	159900001	159950000	2.32	MBNL1
1	156880001	156930000	2.32	LOC102416600
1	137000001	137050000	2.32	LOC112584506
1	137000001	137050000	2.32	NAALADL2
1	136800001	136850000	2.32	NAALADL2
11	20320001	20370000	2.32	LOC102402269
11	14760001	14810000	2.32	TMEM63C
11	10080001	10130000	2.32	TRNAK-CUU
10	15960001	16010000	2.32	MTHFD1L
9	27120001	27170000	2.31	LOC102416306
9	27120001	27170000	2.31	HAPLN1
8	91000001	91050000	2.31	GRM8
8	102420001	102470000	2.31	TTC26
7	80020001	80070000	2.31	LCORL
6	95740001	95790000	2.31	AGBL4
6	102020001	102070000	2.31	HYI
5	114240001	114290000	2.31	LOC102391066
5	114240001	114290000	2.31	LOC102390744
3	73520001	73570000	2.31	LOC112583845
3	73520001	73570000	2.31	NUGGC
3	73480001	73530000	2.31	NUGGC
3	73480001	73530000	2.31	ELP3
3	108500001	108550000	2.31	APBA1
23	37960001	38010000	2.31	LOC112581642
23	37960001	38010000	2.31	FAM204A
22	39960001	40010000	2.31	DTNA
2	153400001	153450000	2.31	ERBB4
2	120340001	120390000	2.31	DPP10
19	35600001	35650000	2.31	LIFR
17	56180001	56230000	2.31	RNF150
14	8180001	8230000	2.31	LOC112578688
14	8180001	8230000	2.31	SLC13A3
14	36300001	36350000	2.31	PCNA
14	36300001	36350000	2.31	TMEM230
14	36300001	36350000	2.31	CDS2
14	31880001	31930000	2.31	C14H20orf194
13	9020001	9070000	2.31	ITGBL1
1	185200001	185250000	2.31	LOC112587346
1	185200001	185250000	2.31	DSCAM
1	159940001	159990000	2.31	MBNL1
1	157080001	157130000	2.31	MME
1	137280001	137330000	2.31	LOC112587445
1	137280001	137330000	2.31	NAALADL2
10	79860001	79910000	2.31	LOC112587680
9	106820001	106870000	2.3	JMJD4
9	106820001	106870000	2.3	SNAP47
8	102620001	102670000	2.3	KLRG2
8	102620001	102670000	2.3	LOC102403983
6	96400001	96450000	2.3	AGBL4
6	32520001	32570000	2.3	TRNAK-UUU
5	99680001	99730000	2.3	NELL1
5	89960001	90010000	2.3	LOC112585150
5	74940001	74990000	2.3	KCNT2
4	15640001	15690000	2.3	ANO2
4	141620001	141670000	2.3	CTNNA3
23	20040001	20090000	2.3	HPSE2
2	2860001	2910000	2.3	LOC112579157
2	2860001	2910000	2.3	RPP40
2	2860001	2910000	2.3	CDYL
2	188800001	188850000	2.3	SRARP
2	188800001	188850000	2.3	FAM131C
2	188800001	188850000	2.3	LOC102413079
2	188800001	188850000	2.3	HSPB7
21	36700001	36750000	2.3	LOC112581287
2	120380001	120430000	2.3	DPP10
19	13840001	13890000	2.3	ADAMTS6
17	56100001	56150000	2.3	LOC102389098
17	56100001	56150000	2.3	RNF150
1	49040001	49090000	2.3	TIAM1
14	8280001	8330000	2.3	LOC102390495
14	8280001	8330000	2.3	LOC102396434
14	8280001	8330000	2.3	LOC102390275
14	8160001	8210000	2.3	TP53RK
14	8160001	8210000	2.3	SLC13A3
14	39180001	39230000	2.3	KLF6
14	36380001	36430000	2.3	LOC112578786
14	36380001	36430000	2.3	LOC112578785
11	93360001	93410000	2.3	AP3B1
1	183280001	183330000	2.3	NEK11
1	183260001	183310000	2.3	NEK11
11	17880001	17930000	2.3	ALDH6A1
11	17880001	17930000	2.3	BBOF1
11	17880001	17930000	2.3	ENTPD5
9	107040001	107090000	2.29	LOC112587050
8	23480001	23530000	2.29	AGMO
8	105660001	105710000	2.29	LOC112586604
8	105660001	105710000	2.29	LOC112586623
8	105660001	105710000	2.29	LOC112586599
8	105660001	105710000	2.29	LOC112586603
8	105660001	105710000	2.29	LOC112586595
8	105660001	105710000	2.29	LOC112586596
8	105660001	105710000	2.29	LOC112586591
8	105660001	105710000	2.29	LOC112586606
6	95980001	96030000	2.29	AGBL4
6	95720001	95770000	2.29	AGBL4
6	73540001	73590000	2.29	PTGER3
5	32440001	32490000	2.29	AJAP1
3	108540001	108590000	2.29	APBA1
2	76300001	76350000	2.29	RAPGEF4
2	120360001	120410000	2.29	DPP10
17	2080001	2130000	2.29	LOC102408479
17	2080001	2130000	2.29	ZNF280B
17	2080001	2130000	2.29	LOC102409123
17	2080001	2130000	2.29	LOC102407705
16	4660001	4710000	2.29	LOC112579605
16	4660001	4710000	2.29	LOC112579411
15	36460001	36510000	2.29	SAMD12
1	49060001	49110000	2.29	TIAM1
14	74540001	74590000	2.29	MACROD2
1	46260001	46310000	2.29	ATP5PO
1	46260001	46310000	2.29	ITSN1
14	45600001	45650000	2.29	MGME1
14	45600001	45650000	2.29	LOC112578956
14	45600001	45650000	2.29	SNX5
1	159920001	159970000	2.29	MBNL1
1	136640001	136690000	2.29	NAALADL2
1	129960001	130010000	2.29	TRNAR-CCU
6	12880001	12930000	2.28	LOC102393885
5	99700001	99750000	2.28	NELL1
5	32460001	32510000	2.28	AJAP1
4	54600001	54650000	2.28	SPIC
4	38700001	38750000	2.28	CCDC91
4	160040001	160090000	2.28	GRID1
3	5180001	5230000	2.28	SLC39A11
2	48600001	48650000	2.28	DST
23	34980001	35030000	2.28	ATRNL1
2	16920001	16970000	2.28	TRNAC-GCA
21	36060001	36110000	2.28	MAGI1
19	13820001	13870000	2.28	ADAMTS6
17	56100001	56150000	2.28	LOC102389098
17	56100001	56150000	2.28	RNF150
1	71480001	71530000	2.28	ROBO1
16	2400001	2450000	2.28	LOC102412788
16	2400001	2450000	2.28	LOC102413472
15	51360001	51410000	2.28	LOC102407794
15	51360001	51410000	2.28	LOC102392047
15	38080001	38130000	2.28	PAG1
14	36160001	36210000	2.28	PROKR2
1	189940001	189990000	2.28	PCBP3
1	189760001	189810000	2.28	LOC102395169
1	189760001	189810000	2.28	COL18A1
1	185120001	185170000	2.28	DSCAM
9	27140001	27190000	2.27	LOC102416306
9	27140001	27190000	2.27	HAPLN1
6	96280001	96330000	2.27	AGBL4
6	13000001	13050000	2.27	LOC102392922
4	13080001	13130000	2.27	IQSEC3
3	71880001	71930000	2.27	MSRA
2	82840001	82890000	2.27	TTC21B
23	12420001	12470000	2.27	ANKRD1
23	12420001	12470000	2.27	RPP30
20	47500001	47550000	2.27	BLM
20	13940001	13990000	2.27	TRNASTOP-UCA
20	13940001	13990000	2.27	WDR76
20	13940001	13990000	2.27	FRMD5
18	7420001	7470000	2.27	GCSH
18	7420001	7470000	2.27	PKD1L2
18	43220001	43270000	2.27	RHPN2
18	43220001	43270000	2.27	GPATCH1
15	51300001	51350000	2.27	LOC102392047
14	9880001	9930000	2.27	SYS1
14	9880001	9930000	2.27	TP53TG5
14	9880001	9930000	2.27	SDC4
14	74560001	74610000	2.27	MACROD2
12	25840001	25890000	2.27	PLEKHH2
1	157080001	157130000	2.27	MME
10	79820001	79870000	2.27	LOC112587680
7	50580001	50630000	2.26	TXK
7	50580001	50630000	2.26	TEC
5	57880001	57930000	2.26	SLC30A10
5	100240001	100290000	2.26	LOC102404153
4	77140001	77190000	2.26	TRNAC-GCA
4	77140001	77190000	2.26	KCNMB4
4	77140001	77190000	2.26	PTPRB
4	15680001	15730000	2.26	ANO2
4	15680001	15730000	2.26	LOC112584466
4	13200001	13250000	2.26	LOC112584460
4	13200001	13250000	2.26	WASHC1
4	13200001	13250000	2.26	DDX11
4	13200001	13250000	2.26	FKBP4
4	128860001	128910000	2.26	ACTN2
4	128860001	128910000	2.26	MTR
4	103720001	103770000	2.26	LOC112584642
23	43820001	43870000	2.26	EEF1AKMT2
23	43820001	43870000	2.26	ABRAXAS2
23	43820001	43870000	2.26	FAM53B
2	123540001	123590000	2.26	MARCO
2	119080001	119130000	2.26	DPP10
19	13960001	14010000	2.26	ADAMTS6
18	32360001	32410000	2.26	CDH11
16	76140001	76190000	2.26	CNTN5
16	39840001	39890000	2.26	LOC112579771
16	39840001	39890000	2.26	LOC102405143
16	39840001	39890000	2.26	PPFIBP2
15	25260001	25310000	2.26	ANGPT1
14	45620001	45670000	2.26	MGME1
14	45620001	45670000	2.26	LOC112578956
14	45620001	45670000	2.26	SNX5
1	189580001	189630000	2.26	ADARB1
11	88340001	88390000	2.26	IQCH
1	185220001	185270000	2.26	LOC112587346
1	185220001	185270000	2.26	DSCAM
1	139140001	139190000	2.26	SPATA16
11	17900001	17950000	2.26	BBOF1
11	17900001	17950000	2.26	ENTPD5
11	17900001	17950000	2.26	COQ6
9	2600001	2650000	2.25	FER
9	104540001	104590000	2.25	ANO8
9	104540001	104590000	2.25	GTPBP3
9	104540001	104590000	2.25	DDA1
9	104540001	104590000	2.25	LOC102394142
9	104540001	104590000	2.25	PLVAP
[truncated: 339 more rows]
