# Supplementary material for: Selection signatures of Fuzhong Buffalo based on whole-genome sequences
Source: BMC Genomics. 2020 Sep 29;21:674. doi: 10.1186/s12864-020-07095-8 (PMC7526191; doi:10.1186/s12864-020-07095-8)
Supplement: Supplementary file 7 — Additional file 7: Table S7. KEGG pathway analysis of candidate genes in FZ buffalo. [file 12864_2020_7095_MOESM7_ESM.xlsx]

## Sheet: Sheet1
Table S7. KEGG pathway analysis of candidate genes in FZ buffalo.
Term	ID	Input number	Corrected P-Value	Input	Hyperlink
cAMP signaling pathway	hsa04024	16	4.33424e-06	RAPGEF4|MAPK3|PDE10A|TIAM1|AKT2|PDE4D|PIK3R1|PDE4B|GRIA1|HTR1F|HTR1B|PTGER3|FXYD1|ADCY1|LOC102389123_LOC102405871|CAMK2D|	http://www.genome.jp/kegg-bin/show_pathway?hsa04024/hsa:5144%09red/hsa:10257%09red/hsa:5595%09red/hsa:10846%09red/hsa:5348%09red/hsa:5142%09red/hsa:817%09red/hsa:5295%09red/hsa:7074%09red/hsa:2890%09red/hsa:3351%09red/hsa:208%09red/hsa:11069%09red/hsa:3355%09red/hsa:107%09red/hsa:5733%09red
Metabolic pathways	hsa01100	40	0.00014019	ALDH6A1|COQ3|GMPR2|GCSH|ADSL|PLA2G4A|PDE1C|LOC102408653|L2HGDH|ST6GALNAC3|PCCB|GUCY1A2|SUCLG2|OGDH|RRM2|ST6GALNAC5|FADS1|BCAT1|PDE4D|PDE4B|HPSE2|PLD3|MTR|LOC102403241|SLC33A1|PAFAH1B1|ALDOA|BCO1|PCK2|ST3GAL3|DGKG|PDE10A|XYLT1|CERS1|ADCY1|LOC102392353|CDS2|GMPPB|KDSR|PIGT|	http://www.genome.jp/kegg-bin/show_pathway?hsa01100/hsa:5144%09red/hsa:9377%09red/hsa:2653%09red/hsa:5321%09red/hsa:4967%09red/hsa:158%09red/hsa:23646%09red/hsa:2531%09red/hsa:5106%09red/hsa:8760%09red/hsa:6487%09red/hsa:51292%09red/hsa:10715%09red/hsa:3992%09red/hsa:10846%09red/hsa:5142%09red/hsa:10901%09red/hsa:5096%09red/hsa:9380%09red/hsa:256435%09red/hsa:60495%09red/hsa:4329%09red/hsa:4548%0…
PI3K-Akt signaling pathway	hsa04151	16	0.000788549	PIK3R1|MAPK3|PTK2|AKT2|EIF4E2|NTRK2|LAMA2|KITLG|PHLPP1|VEGFC|ITGA2B|CHAD|MAGI2|PCK2|ANGPT1|ERBB4|	http://www.genome.jp/kegg-bin/show_pathway?hsa04151/hsa:3674%09red/hsa:4915%09red/hsa:23239%09red/hsa:1101%09red/hsa:5595%09red/hsa:5106%09red/hsa:5295%09red/hsa:2066%09red/hsa:7424%09red/hsa:208%09red/hsa:9470%09red/hsa:5747%09red/hsa:284%09red/hsa:9863%09red/hsa:3908%09red/hsa:4254%09red
Rap1 signaling pathway	hsa04015	12	0.00107398	RAPGEF4|MAPK3|TIAM1|AKT2|PIK3R1|KITLG|ADCY1|VEGFC|ASIP|MAGI2|ANGPT1|ITGA2B|	http://www.genome.jp/kegg-bin/show_pathway?hsa04015/hsa:3674%09red/hsa:5595%09red/hsa:107%09red/hsa:5295%09red/hsa:7074%09red/hsa:7424%09red/hsa:208%09red/hsa:11069%09red/hsa:56288%09red/hsa:284%09red/hsa:9863%09red/hsa:4254%09red
Purine metabolism	hsa00230	9	0.00225076	GMPR2|PDE10A|ADSL|PDE4D|PDE4B|ADCY1|PDE1C|RRM2|GUCY1A2|	http://www.genome.jp/kegg-bin/show_pathway?hsa00230/hsa:5144%09red/hsa:10846%09red/hsa:5142%09red/hsa:5137%09red/hsa:158%09red/hsa:107%09red/hsa:2977%09red/hsa:51292%09red/hsa:6241%09red
Proteoglycans in cancer	hsa05205	11	0.00247183	MAPK3|TIAM1|AKT2|PIK3R1|HPSE2|SDC4|STAT3|PTK2|ESR1|ERBB4|CAMK2D|	http://www.genome.jp/kegg-bin/show_pathway?hsa05205/hsa:5595%09red/hsa:6385%09red/hsa:817%09red/hsa:5295%09red/hsa:7074%09red/hsa:5747%09red/hsa:2066%09red/hsa:208%09red/hsa:2099%09red/hsa:6774%09red/hsa:60495%09red
HIF-1 signaling pathway	hsa04066	8	0.00302107	MAPK3|STAT3|AKT2|EIF4E2|PIK3R1|ALDOA|ANGPT1|CAMK2D|	http://www.genome.jp/kegg-bin/show_pathway?hsa04066/hsa:5595%09red/hsa:226%09red/hsa:817%09red/hsa:5295%09red/hsa:208%09red/hsa:9470%09red/hsa:284%09red/hsa:6774%09red
Endometrial cancer	hsa05213	6	0.00372808	MAPK3|CTNNA2|AKT2|PIK3R1|MLH1|TCF4|	http://www.genome.jp/kegg-bin/show_pathway?hsa05213/hsa:5595%09red/hsa:5295%09red/hsa:208%09red/hsa:1496%09red/hsa:6934%09red/hsa:4292%09red
ErbB signaling pathway	hsa04012	7	0.0037738	MAPK3|AKT2|PIK3R1|PTK2|NRG3|ERBB4|CAMK2D|	http://www.genome.jp/kegg-bin/show_pathway?hsa04012/hsa:5595%09red/hsa:817%09red/hsa:5295%09red/hsa:5747%09red/hsa:2066%09red/hsa:10718%09red/hsa:208%09red
Parkinson disease	hsa05012	4	0.224051	PRKN|UBE2G2|UBA7|LOC102403241|	http://www.genome.jp/kegg-bin/show_pathway?hsa05012/hsa:9377%09red/hsa:7327%09red/hsa:7318%09red/hsa:5071%09red
Chemokine signaling pathway	hsa04062	10	0.00438592	MAPK3|TIAM1|AKT2|PIK3R1|STAT3|ASIP|PTK2|ITK|HCK|ADCY1|	http://www.genome.jp/kegg-bin/show_pathway?hsa04062/hsa:5595%09red/hsa:3702%09red/hsa:5295%09red/hsa:7074%09red/hsa:5747%09red/hsa:208%09red/hsa:56288%09red/hsa:107%09red/hsa:6774%09red/hsa:3055%09red
RNA transport	hsa03013	9	0.00660182	NUP54|CYFIP2|EIF4E2|EIF2S2|POM121L2|RPP25|SUMO3|GEMIN6|UPF1|	http://www.genome.jp/kegg-bin/show_pathway?hsa03013/hsa:53371%09red/hsa:54913%09red/hsa:94026%09red/hsa:79833%09red/hsa:5976%09red/hsa:9470%09red/hsa:8894%09red/hsa:6613%09red/hsa:26999%09red
Adherens junction	hsa04520	6	0.00834718	MAPK3|CTNNA2|PTPRB|ASIP|TCF4|FER|	http://www.genome.jp/kegg-bin/show_pathway?hsa04520/hsa:5787%09red/hsa:5595%09red/hsa:2241%09red/hsa:56288%09red/hsa:1496%09red/hsa:6934%09red
Arrhythmogenic right ventricular cardiomyopathy (ARVC)	hsa05412	6	0.0101774	CTNNA2|CACNA2D2|LAMA2|TCF4|ITGA2B|CDH2|	http://www.genome.jp/kegg-bin/show_pathway?hsa05412/hsa:3674%09red/hsa:9254%09red/hsa:1496%09red/hsa:6934%09red/hsa:1000%09red/hsa:3908%09red
Phospholipase D signaling pathway	hsa04072	8	0.0119123	RAPGEF4|DGKG|MAPK3|AKT2|PIK3R1|KITLG|PLA2G4A|ADCY1|	http://www.genome.jp/kegg-bin/show_pathway?hsa04072/hsa:5595%09red/hsa:1608%09red/hsa:5321%09red/hsa:5295%09red/hsa:11069%09red/hsa:208%09red/hsa:107%09red/hsa:4254%09red
Insulin secretion	hsa04911	6	0.0153207	RAPGEF4|PCLO|KCNN2|KCNMB4|ADCY1|CAMK2D|	http://www.genome.jp/kegg-bin/show_pathway?hsa04911/hsa:817%09red/hsa:11069%09red/hsa:3781%09red/hsa:27345%09red/hsa:27445%09red/hsa:107%09red
Human papillomavirus infection	hsa05165	12	0.0157227	MAPK3|HES2|PTK2|AKT2|PIK3R1|LAMA2|ASIP|NFX1|TCF4|CHAD|LLGL2|ITGA2B|	http://www.genome.jp/kegg-bin/show_pathway?hsa05165/hsa:3674%09red/hsa:5595%09red/hsa:1101%09red/hsa:4799%09red/hsa:3993%09red/hsa:5295%09red/hsa:208%09red/hsa:54626%09red/hsa:5747%09red/hsa:56288%09red/hsa:6934%09red/hsa:3908%09red
Pathways in cancer	hsa05200	16	0.0158813	MAPK3|TCF4|STAT3|AKT2|PIK3R1|LAMA2|KITLG|MLH1|VEGFC|CTNNA2|PTK2|PTGER3|ESR1|ADCY1|ITGA2B|CAMK2D|	http://www.genome.jp/kegg-bin/show_pathway?hsa05200/hsa:3674%09red/hsa:5595%09red/hsa:7424%09red/hsa:817%09red/hsa:5295%09red/hsa:2099%09red/hsa:5747%09red/hsa:5733%09red/hsa:208%09red/hsa:107%09red/hsa:1496%09red/hsa:6774%09red/hsa:6934%09red/hsa:4292%09red/hsa:3908%09red/hsa:4254%09red
Platelet activation	hsa04611	7	0.0172621	MAPK3|AKT2|PIK3R1|GUCY1A2|PLA2G4A|ADCY1|ITGA2B|	http://www.genome.jp/kegg-bin/show_pathway?hsa04611/hsa:3674%09red/hsa:5595%09red/hsa:5321%09red/hsa:5295%09red/hsa:2977%09red/hsa:208%09red/hsa:107%09red
VEGF signaling pathway	hsa04370	5	0.0172621	PTK2|AKT2|PIK3R1|MAPK3|PLA2G4A|	http://www.genome.jp/kegg-bin/show_pathway?hsa04370/hsa:5747%09red/hsa:5595%09red/hsa:208%09red/hsa:5321%09red/hsa:5295%09red
Glycosphingolipid biosynthesis - ganglio series	hsa00604	3	0.0192481	ST6GALNAC3|ST6GALNAC5|SLC33A1|	http://www.genome.jp/kegg-bin/show_pathway?hsa00604/hsa:9197%09red/hsa:256435%09red/hsa:81849%09red
Endocrine resistance	hsa01522	6	0.0230178	MAPK3|AKT2|PIK3R1|PTK2|ESR1|ADCY1|	http://www.genome.jp/kegg-bin/show_pathway?hsa01522/hsa:5595%09red/hsa:5747%09red/hsa:2099%09red/hsa:5295%09red/hsa:208%09red/hsa:107%09red
Acute myeloid leukemia	hsa05221	5	0.023336	STAT3|AKT2|PIK3R1|MAPK3|TCF4|	http://www.genome.jp/kegg-bin/show_pathway?hsa05221/hsa:6774%09red/hsa:5595%09red/hsa:208%09red/hsa:6934%09red/hsa:5295%09red
Choline metabolism in cancer	hsa05231	6	0.0237029	DGKG|MAPK3|AKT2|PIK3R1|SLC44A5|PLA2G4A|	http://www.genome.jp/kegg-bin/show_pathway?hsa05231/hsa:5595%09red/hsa:1608%09red/hsa:5321%09red/hsa:5295%09red/hsa:208%09red/hsa:204962%09red
Axon guidance	hsa04360	8	0.027463	PLXNA2|PIK3R1|MAPK3|EPHA6|ASIP|PTK2|ROBO1|CAMK2D|	http://www.genome.jp/kegg-bin/show_pathway?hsa04360/hsa:5595%09red/hsa:285220%09red/hsa:6091%09red/hsa:5295%09red/hsa:5747%09red/hsa:56288%09red/hsa:817%09red/hsa:5362%09red
Prolactin signaling pathway	hsa04917	5	0.0279494	STAT3|AKT2|MAPK3|ESR1|PIK3R1|	http://www.genome.jp/kegg-bin/show_pathway?hsa04917/hsa:6774%09red/hsa:5595%09red/hsa:208%09red/hsa:5295%09red/hsa:2099%09red
Ras signaling pathway	hsa04014	9	0.0317322	PIK3R1|MAPK3|TIAM1|AKT2|NTRK2|KITLG|VEGFC|PLA2G4A|ANGPT1|	http://www.genome.jp/kegg-bin/show_pathway?hsa04014/hsa:4915%09red/hsa:5595%09red/hsa:5321%09red/hsa:5295%09red/hsa:7074%09red/hsa:7424%09red/hsa:208%09red/hsa:284%09red/hsa:4254%09red
Adrenergic signaling in cardiomyocytes	hsa04261	7	0.0331428	RAPGEF4|MAPK3|KCNQ1|AKT2|CACNA2D2|ADCY1|CAMK2D|	http://www.genome.jp/kegg-bin/show_pathway?hsa04261/hsa:5595%09red/hsa:817%09red/hsa:9254%09red/hsa:11069%09red/hsa:208%09red/hsa:3784%09red/hsa:107%09red
Calcium signaling pathway	hsa04020	8	0.0338823	PHKB|STIM2|GNA14|PTGER3|PDE1C|ADCY1|ERBB4|CAMK2D|	http://www.genome.jp/kegg-bin/show_pathway?hsa04020/hsa:57620%09red/hsa:5137%09red/hsa:9630%09red/hsa:817%09red/hsa:5257%09red/hsa:2066%09red/hsa:107%09red/hsa:5733%09red
Cholinergic synapse	hsa04725	6	0.0339438	MAPK3|KCNQ1|AKT2|PIK3R1|ADCY1|CAMK2D|	http://www.genome.jp/kegg-bin/show_pathway?hsa04725/hsa:5595%09red/hsa:817%09red/hsa:5295%09red/hsa:208%09red/hsa:3784%09red/hsa:107%09red
Glutamatergic synapse	hsa04724	6	0.0359398	MAPK3|HOMER1|SLC1A3|GRIA1|PLA2G4A|ADCY1|	http://www.genome.jp/kegg-bin/show_pathway?hsa04724/hsa:5595%09red/hsa:5321%09red/hsa:6507%09red/hsa:9456%09red/hsa:2890%09red/hsa:107%09red
Ether lipid metabolism	hsa00565	4	0.0360786	GDPD3|PAFAH1B1|PLD3|PLA2G4A|	http://www.genome.jp/kegg-bin/show_pathway?hsa00565/hsa:23646%09red/hsa:79153%09red/hsa:5321%09red/hsa:5048%09red
EGFR tyrosine kinase inhibitor resistance	hsa01521	5	0.0370298	STAT3|AKT2|EIF4E2|PIK3R1|MAPK3|	http://www.genome.jp/kegg-bin/show_pathway?hsa01521/hsa:6774%09red/hsa:5595%09red/hsa:208%09red/hsa:9470%09red/hsa:5295%09red
Focal adhesion	hsa04510	8	0.0382314	MAPK3|PTK2|AKT2|PIK3R1|LAMA2|VEGFC|CHAD|ITGA2B|	http://www.genome.jp/kegg-bin/show_pathway?hsa04510/hsa:3674%09red/hsa:5595%09red/hsa:1101%09red/hsa:5295%09red/hsa:5747%09red/hsa:7424%09red/hsa:208%09red/hsa:3908%09red
Carbon metabolism	hsa01200	6	0.0390582	ALDH6A1|GCSH|PCCB|SUCLG2|OGDH|ALDOA|	http://www.genome.jp/kegg-bin/show_pathway?hsa01200/hsa:2653%09red/hsa:226%09red/hsa:4967%09red/hsa:5096%09red/hsa:8801%09red/hsa:4329%09red
MAPK signaling pathway	hsa04010	10	0.0395757	MAPK3|AKT2|CACNA2D2|NTRK2|KITLG|MAPT|VEGFC|PLA2G4A|ANGPT1|ERBB4|	http://www.genome.jp/kegg-bin/show_pathway?hsa04010/hsa:4915%09red/hsa:5595%09red/hsa:5321%09red/hsa:9254%09red/hsa:2066%09red/hsa:7424%09red/hsa:208%09red/hsa:4137%09red/hsa:284%09red/hsa:4254%09red
Colorectal cancer	hsa05210	5	0.0450561	AKT2|PIK3R1|MAPK3|TCF4|MLH1|	http://www.genome.jp/kegg-bin/show_pathway?hsa05210/hsa:5595%09red/hsa:208%09red/hsa:6934%09red/hsa:4292%09red/hsa:5295%09red
Gap junction	hsa04540	5	0.046524	TUBAL3|ADCY1|MAPK3|GUCY1A2|CSNK1D|	http://www.genome.jp/kegg-bin/show_pathway?hsa04540/hsa:1453%09red/hsa:5595%09red/hsa:107%09red/hsa:79861%09red/hsa:2977%09red
Longevity regulating pathway	hsa04211	5	0.0479982	AKT2|EIF4E2|PIK3R1|ADCY1|ATG5|	http://www.genome.jp/kegg-bin/show_pathway?hsa04211/hsa:9474%09red/hsa:208%09red/hsa:9470%09red/hsa:5295%09red/hsa:107%09red
Regulation of lipolysis in adipocytes	hsa04923	4	0.0482451	AKT2|PIK3R1|ADCY1|PTGER3|	http://www.genome.jp/kegg-bin/show_pathway?hsa04923/hsa:5733%09red/hsa:208%09red/hsa:5295%09red/hsa:107%09red
Protein digestion and absorption	hsa04974	5	0.0497919	COL18A1|DPP4|KCNQ1|LOC102391066|COL12A1|	http://www.genome.jp/kegg-bin/show_pathway?hsa04974/hsa:80781%09red/hsa:643847%09red/hsa:3784%09red/hsa:1803%09red/hsa:1303%09red
