# Supplementary material for: Selection signatures of Fuzhong Buffalo based on whole-genome sequences
Source: BMC Genomics. 2020 Sep 29;21:674. doi: 10.1186/s12864-020-07095-8 (PMC7526191; doi:10.1186/s12864-020-07095-8)
Supplement: Supplementary file 8 — Additional file 8: Table S8. GO enrichment analysis of candidate genes in FZ buffalo. [file 12864_2020_7095_MOESM8_ESM.xlsx]

## Sheet: Sheet1
Table S8. GO enrichment analysis of candidate genes in FZ buffalo.
Term	ID	Input number	Corrected P-Value	Input	Hyperlink
organic substance metabolic process	GO:0071704	57	6.19094e-09	GTF2H1|NTRK2|GMPR2|NR2E3|DYDC1|GDF1|BACH2|SIN3B|ITK|AGBL1|LOC102391066|CHMP4A|PRKN|PCBP3|ANGPT1|GOLGB1|TSFM|ZMIZ2|SLC19A1|TRA2B|LOC102408653|PHKB|TIAM1|RALY|LOC102408435|ATP5S|NKX2-3|RBFOX1|OGDH|UBE2G2|KLHL36|MAP4K5|PTTG1IP|GLI4|XYLT1|PCCB|IGFBP1|KITLG|PTPRT|ACOT7|NFX1|PAFAH1B1|ROBO1|MAGI2|UMODL1|ESCO2|MAPK3|KCNQ1|STAT3|EIF2S2|PIGT|LYG2|JOSD1|BHLHE41|GMPPB|RNF123|MRPL4|	http://amigo.geneontology.org/amigo/term/GO:0071704
cellular anatomical entity	GO:0110165	78	1.26305e-08	SLC14A2|NUP54|ZC3H14|CHRNG|SLC33A1|SPATA6|EPG5|ACSF2|LOC102403241|BACH2|ADGRL2|SLC25A40|CCDC91|WDR41|PTK2|SDK1|FBLN2|PRKN|PCBP3|MSH4|HIPK4|TMEM150B|LOC102393885|TUBAL3|LOC102408653|PHKB|FBXW7|CHD6|TIAM1|SELENOP|GUCA2B|ACBD6|AGBL4|TSPAN11|UMODL1|PGBD5|PRSS56|CARMIL3|FCRL3|ADSL|SYS1|BBOF1|GIPC2|MLH1|ZMIZ2|ITGBL1|MACF1|RBFOX1|CSNK1D|NPEPPS|KITLG|PLD3|FAXC|CLUH|TSPAN8|TBX6|LOC102392530|XPR1|PCDH9|GUC…	http://amigo.geneontology.org/amigo/term/GO:0110165
cellular process	GO:0009987	70	2.70385e-08	GTF2H1|HYDIN|GMPR2|MYRF|NR2E3|SLC30A10|TMEM173|ADGRL2|GUCA2B|GDF1|MED12L|KLF11|DEK|EPM2AIP1|ASIP|PTK2|SDK1|MSH4|PPIA|RBFA|ABCA12|PHKB|FBXW7|MYCBPAP|L2HGDH|JMY|AGBL4|CAB39|SPIC|ARFIP1|AKT2|MTSS1|PSMA3|ZNF207|FADS1|LRRFIP2|ITFG2|VEGFC|CROT|HES2|DGKG|LAMA2|PDE4D|PDE4B|IGFBP1|CHRND|SLC44A5|PPP4C|FAM20C|CTNNA2|ESPN|RASSF10|ARAP2|BAZ2B|CMTR2|PLXNA2|SIN3B|ST6GALNAC5|DYDC2|INSM2|EPG5|PTPRT|CBLN1|LYG2|JOS…	http://amigo.geneontology.org/amigo/term/GO:0009987
regulation of biological process	GO:0050789	53	1.02546e-06	MPI|NUP54|LRRTM4|PCNA|HIPK4|CPNE6|ADGRL2|CHMP4A|SDK1|FBLN2|CTDSP2|TSFM|FBXW7|MYRF|EPHA6|FUBP1|LOC102408435|ADCY1|SMG6|GTPBP1|TNFRSF25|APLF|CDYL|FER|RANBP3L|PTTG1IP|LRRFIP2|PDE4D|PDE4B|MAD1L1|PHLPP1|LOC102398596|HTR1B|CALCRL|IL27|ALDOA|TSPAN11|PHTF1|NTRK2|KCNN2|PTPRD|ARHGEF26|HAVCR2|FXYD1|TP53TG5|ANGPT1|CHD6|ARFIP1|POSTN|HES2|HILPDA|ERBB4|NEXN|	http://amigo.geneontology.org/amigo/term/GO:0050789
intracellular	GO:0005622	61	1.02639e-06	COQ3|SCAMP2|SLC33A1|NR2E3|ADSL|HOMER1|PIK3R1|GLI4|MED12L|SDC4|DBNDD2|GMPR2|GSAP|DEK|PCNA|RSBN1|ITGA2B|NCAPG|GOLGB1|LOC102408653|DCAF16|L2HGDH|PTPN22|PPIA|PELI1|SNAP47|SUN2|GTPBP1|OGDH|PSMA3|APLF|ST6GALNAC5|LLGL2|CYS1|SUCLG2|NPEPPS|XYLT1|MED7|SERTAD1|CLUH|PCLO|LOC102403241|LRP2BP|ESPN|SPATA24|HCK|CTNNA2|ZNF280B|MYO9A|LRRTM4|MRPL4|NRL|AKT2|ARFIP1|CTSO|RRBP1|CSNK1D|PWWP2B|HILPDA|PNISR|FOXJ3|	http://amigo.geneontology.org/amigo/term/GO:0005622
organonitrogen compound metabolic process	GO:1901564	37	2.28033e-06	BCAT1|NUP54|SPINK4|GCNT7|HAVCR2|TIAM1|GUCA2A|CAB39|UMODL1|PELI1|TINF2|VEGFC|SUCLG2|TNFRSF25|ST6GALNAC5|DPP10|KLHL36|VPS4B|XYLT1|NPEPPS|IGFBP1|ACOT7|LRP2|DBNDD2|ALDOA|MAGI2|FANCF|ST3GAL3|MSL2|DYDC2|S1PR2|EIF2S2|CDKL1|CDS2|CHAD|FGF12|ESCO2|	http://amigo.geneontology.org/amigo/term/GO:1901564
binding	GO:0005488	60	2.46634e-06	MPI|KMT5C|NUP54|PWWP2B|UCN3|LRP1B|DYDC1|NRCAM|PTPN21|BRSK1|ADGRL2|LLGL2|AGR2|ZFAND3|FBLN2|PDE4DIP|PPIA|HIPK4|ZMIZ2|CHRND|DCAF16|LOC102408435|RSAD1|SUN2|BOLL|MTSS1|NWD1|CDYL|CACNA2D2|PSMA2|YPEL3|BCAT1|KLF6|LRRFIP2|PDE4D|HTR1F|MTR|PPP4C|TSPAN8|LOC102392530|MYO15B|DBNDD2|CDHR4|HCK|PCK2|ADCY1|FSTL5|KCNN2|DPP4|FXYD7|ARHGEF26|NTRK2|FXYD3|CHD6|CDKL1|CSNK1D|TTC23|SEC22B|ERBB4|THADA|	http://amigo.geneontology.org/amigo/term/GO:0005488
protein metabolic process	GO:0019538	34	3.17246e-06	KMT5C|ST6GALNAC3|PCNA|GDF1|ATG5|POP1|SIN3B|PTK2|PRKN|ESR1|FAM20C|TIAM1|OBSCN|ECEL1|VPS4B|SUMO3|PTPRT|PTGER3|DBNDD2|DPP4|MAGI2|HCK|HPN|MSL2|MAPK3|UBA7|STAT3|EIF2S2|MRPL32|JOSD1|CTSO|DPP10|RNF144B|ART3|	http://amigo.geneontology.org/amigo/term/GO:0019538
cellular nitrogen compound metabolic process	GO:0034641	36	3.79244e-06	NR2E3|ADSL|PIK3R1|CLN3|POP1|RBFA|DEK|MSH4|PPIA|DIS3L2|PELI1|MACROD2|NET1|JMY|ATP5S|NKX2-3|ADARB1|BOLL|PSMA3|PDCL2|CDYL|CAMK2D|ACSF2|CROT|PDE4D|PDE4B|CALCRL|BHLHE41|BAZ2B|MAPK3|PDE10A|FEN1|CERS1|LCORL|UPF1|FOXJ3|	http://amigo.geneontology.org/amigo/term/GO:0034641
intracellular organelle	GO:0043229	51	1.16471e-05	NUP54|NTRK2|BAG1|RSBN1|CPNE6|PTPN21|MED12L|COTL1|SLC25A40|EPM2AIP1|IQCB1|CHMP4A|ITGA2B|TSFM|ACSF2|ABCA12|LOC102408653|BACH2|SELENOP|FRMD5|LOC102391066|SNX25|NHLRC1|OGDH|RRM2|ST6GALNAC5|YPEL3|INO80D|PTTG1IP|RBFOX1|KITLG|PCCB|PHLPP1|PPP4C|ACOT7|NFX1|PLA2G4A|SPATA24|ALDOA|FANCF|ATG2B|SUMO3|MAPK3|UBA7|STAT3|CYFIP2|HAVCR2|CERS1|ARFIP1|LOC102392353|SETBP1|	http://amigo.geneontology.org/amigo/term/GO:0043229
developmental process	GO:0032502	32	3.72806e-05	HYDIN|MYRF|CHRND|COL12A1|EIF4E2|GDF1|SIN3B|SDK1|PTK2|ECSCR|NEGR1|ABCA12|TIAM1|RBFOX1|CDYL|FER|PSMA2|LAMA2|MED7|KITLG|PHLPP1|PAFAH1B1|SPATA24|NRCAM|CD53|NTRK2|MLH1|CHAD|FGF12|BHLHE41|POSTN|CDH2|	http://amigo.geneontology.org/amigo/term/GO:0032502
cellular protein metabolic process	GO:0044267	27	7.30743e-05	GTF2H1|NUP54|FKBP4|GDF1|POP1|ROBO1|ASIP|ECSCR|ASB17|MRPL30|BACH2|SCMH1|ST3GAL3|PTPRB|TNRC6B|GTPBP1|CDYL|CAMK2D|KLHL36|ITK|BRSK1|ADCY1|CAMKV|HPN|NHLRC1|ART3|ERBB4|	http://amigo.geneontology.org/amigo/term/GO:0044267
protein modification process	GO:0036211	25	8.42885e-05	GTF2H1|NUP54|PCNA|PIK3R1|TRAIP|SDC4|PPIA|UBR5|PHKB|DCAF16|TMEM115|FBXO11|CAB39|ADCY1|PTPRD|PDE4D|PTGER3|LRP2|ST3GAL3|ADARB1|NHLRC1|NEDD8|NRG3|ART3|ERBB4|	http://amigo.geneontology.org/amigo/term/GO:0036211
cellular protein modification process	GO:0006464	24	0.000100098	TGM1|PIK3R1|GDF1|BRSK1|SIN3B|PPIA|HCK|PHKB|PTPN22|FBXO11|SCMH1|ST6GALNAC3|PSMA3|CAMK2D|PTTG1IP|MED7|KITLG|SERTAD1|PPP4C|FANCF|MSL2|HAVCR2|VEGFC|CHAD|	http://amigo.geneontology.org/amigo/term/GO:0006464
cytosol	GO:0005829	22	0.000132068	DST|EIF4E2|PSTPIP2|ECSCR|PSTPIP1|LOC102408653|PELI1|NWD1|APLF|CYS1|BCAT1|RANBP3L|PHLPP1|RASSF10|MYO9A|MAPK3|UBA7|IP6K1|CYFIP2|MAPT|PSMA2|ERBB4|	http://amigo.geneontology.org/amigo/term/GO:0005829
protein-containing complex	GO:0032991	24	0.000196966	NUP54|PCNA|NR2E3|EIF4E2|DYDC1|ATG5|KCNT2|PRKN|RALY|FBXW7|DCAF16|FBXO11|BACH2|ATP5S|PTPRB|GTPBP1|OGDH|WASHC1|PDE4B|COPE|PLXNA2|MRPL32|MLH1|CDH2|	http://amigo.geneontology.org/amigo/term/GO:0032991
biosynthetic process	GO:0009058	30	0.000296591	KMT5C|GMPR2|ADSL|DYDC1|LRRFIP2|SLC25A40|SCMH1|DEK|PPIA|TSFM|BACH2|ATP5S|PELI1|ZNF207|CDYL|FADS1|CAMK2D|PDE4D|SERTAD1|MTR|PTGER3|PLA2G4A|MAPK3|NEDD8|HAVCR2|FEN1|CERS1|RRBP1|KDSR|MRPL4|	http://amigo.geneontology.org/amigo/term/GO:0009058
positive regulation of multicellular organismal process	GO:0051240	14	0.000296591	CBLN1|LOC102393885|MYRF|NRCAM|CACNA2D2|PDE4B|ATG5|PTPRD|VEGFC|ASIP|AMIGO3|MAGI2|PRKN|ANGPT1|	http://amigo.geneontology.org/amigo/term/GO:0051240
phosphorylation	GO:0016310	17	0.000327879	DGKG|S1PR2|TIAM1|NEK11|HAVCR2|STK32C|SERTAD1|ADCY1|DBNDD2|SNX25|ERBB4|CSNK1D|ALDOA|PSMA3|NRG3|FER|PSMA2|	http://amigo.geneontology.org/amigo/term/GO:0016310
cell periphery	GO:0071944	27	0.000327879	LRRTM4|CHRNG|LAMA2|SDC4|ROBO1|LOC102405068|LOC102393885|PHKB|TGM1|SLC13A3|TNFRSF25|EPHA6|KCNMB4|ANGPT1|SLC4A10|CPNE6|PHLPP1|PPP4C|PTGER3|KAZN|ITK|TSPAN11|S1PR2|KCNQ1|HAVCR2|MAPT|ART3|	http://amigo.geneontology.org/amigo/term/GO:0071944
cellular metabolic process	GO:0044237	43	0.000600048	MPI|COQ3|FBXO11|EIF4E2|PIK3R1|NUP54|POP1|DHX57|EPM2AIP1|ECSCR|CTDSP2|RALY|ACSF2|UBR5|NET1|ASB17|CAB39|LIN52|RSAD1|GTPBP1|MTSS1|ZNF207|FADS1|AKT2|NPEPPS|KITLG|PHLPP1|MTR|PTPRT|TBX6|PTGER3|RALGAPA1|ST3GAL3|ADARB1|CMTR2|KCNQ1|CYFIP2|EIF2S2|SLC1A3|IMMP2L|RNF144B|CSNK1D|NFX1|	http://amigo.geneontology.org/amigo/term/GO:0044237
positive regulation of biological process	GO:0048518	27	0.000605764	GTF2H1|GUCA2A|PCNA|WASHC1|PIK3R1|NRCAM|LOC102412304|POP1|CHMP4A|NRL|JMY|TGM1|LARP1B|NKX2-3|TNRC6B|GTPBP1|APLF|ANGPT1|SUMO3|PLA2G4A|IL27|NHLRC1|PTPRD|VEGFC|RNF144B|FGF12|POSTN|	http://amigo.geneontology.org/amigo/term/GO:0048518
membrane-bounded organelle	GO:0043227	48	0.000665268	KMT5C|SCAMP2|GCSH|TRAIP|SDC4|FAM19A1|TPMT|DEK|PCNA|SCMH1|PDE4DIP|MSH4|DIS3L2|FAM20C|MACROD2|LARP1B|ATP5S|ZNF696|HES2|PSMA3|RBFA|ZNF207|FADS1|MRPL4|KLF6|RHBDL3|MACF1|SUGCT|VPS4B|PDE4B|PLD3|MAD1L1|IMMP2L|SERTAD1|KAZN|XPR1|MAGI2|BAZ2B|KCNN2|TLDC1|ART3|LOC102392353|RNF144B|GDPD3|LCORL|STIM2|FOXJ3|CDH2|	http://amigo.geneontology.org/amigo/term/GO:0043227
cellular response to stress	GO:0033554	15	0.000727681	GTF2H1|MAP4K5|UBE2G2|MACROD2|MTR|TIAM1|NPEPPS|OBSCN|SLC1A3|FEN1|MLH1|PHLPP1|BAG1|DEK|FANCF|	http://amigo.geneontology.org/amigo/term/GO:0033554
protein binding	GO:0005515	42	0.000727681	ZC3H14|FKBP4|EIF4E2|LAMA2|PTPN21|MED12L|KLF11|PDE1C|MSH4|ZMIZ2|FAM20C|CCDC91|DCAF16|NRL|SNAP47|JMY|TGM1|SCMH1|RAPGEF4|SNX25|PTPRB|SUN2|ASNSD1|BOLL|RRM2|GIPC2|KLF6|RANBP3L|CPNE6|HES2|MTR|ACOT7|CALCRL|PWWP2B|LRP2|ITK|FXYD5|COTL1|UBA7|SDC4|FEN1|RNF144B|	http://amigo.geneontology.org/amigo/term/GO:0005515
primary metabolic process	GO:0044238	40	0.000765876	ALDH6A1|KMT5C|LRRFIP2|TRAIP|BACH2|SIN3B|LOC102405068|ZMYND8|ADAMTSL1|PCBP3|MSH4|GOLGB1|RBFA|UBE2G2|CERS1|NET1|TGM1|LOC102408435|UMODL1|TINF2|TNFRSF25|PSMA3|FER|CROT|HES2|ADAM32|PDE4B|SLC44A5|RRM2|ROBO1|HCK|GUCY1A2|S1PR2|PDE10A|RPP25|L2HGDH|RRBP1|RNF144B|FGF12|MRPL4|	http://amigo.geneontology.org/amigo/term/GO:0044238
cell motility	GO:0048870	12	0.000857097	STC1|HCK|TIAM1|JMY|MAPT|SDC4|DST|PTK2|PSTPIP2|COL18A1|STAT3|CAMK2D|	http://amigo.geneontology.org/amigo/term/GO:0048870
neuron development	GO:0048666	11	0.000971311	PLXNA2|MAPK3|SLC4A10|LAMA2|SDC4|SDK1|CHODL|ROBO1|NEGR1|PRKN|ADCY1|	http://amigo.geneontology.org/amigo/term/GO:0048666
multi-organism process	GO:0051704	18	0.00115725	SLC19A1|HPN|FBXW7|LOC102392683|STAT3|CDYL|PTPN22|PLA2G4A|AGBL4|ATG5|MAPT|MTSS1|IMMP2L|CDHR3|TNFRSF25|HCK|ESR1|MLH1|	http://amigo.geneontology.org/amigo/term/GO:0051704
positive regulation of cellular protein metabolic process	GO:0032270	12	0.00120633	MAP4K5|HPN|NHLRC1|CYFIP2|PTK2|ADCY1|VEGFC|PTGER3|BOLL|MAGI2|ANGPT1|CAMK2D|	http://amigo.geneontology.org/amigo/term/GO:0032270
regulation of biological quality	GO:0065008	20	0.00126332	CBLN1|HPN|CHRND|KCNQ1|HOMER1|NTRK2|AMIGO3|ADCY1|NKX2-3|GNA14|SNAP47|ERBB4|PTGER3|PLA2G4A|ZMYND8|PRKN|ADGRL3|UPF1|PSMA2|CDH2|	http://amigo.geneontology.org/amigo/term/GO:0065008
cell population proliferation	GO:0008283	15	0.00126332	HPN|FBXW7|STAT3|TRAIP|TGM1|KITLG|SERTAD1|HPSE2|NKX2-3|TINF2|NELL1|LRP2|TNFRSF25|LGI4|CAMK2D|	http://amigo.geneontology.org/amigo/term/GO:0008283
phosphate-containing compound metabolic process	GO:0006796	18	0.00143354	DGKG|MAPK3|TIAM1|AKT2|PTPN22|GDF1|SNX25|PIGT|PTPRT|ACOT7|CALCRL|VEGFC|DBNDD2|PTPRB|HCK|ESR1|FADS1|CPNE6|	http://amigo.geneontology.org/amigo/term/GO:0006796
regulation of multicellular organismal process	GO:0051239	17	0.0015934	HPN|STAT3|ADGRL3|CACNA2D2|FAM213A|FXYD1|FXYD3|ANGPT1|ASIP|PLA2G4A|PSMA3|NEGR1|PRKN|NRG3|PTPN22|CPNE6|CAMK2D|	http://amigo.geneontology.org/amigo/term/GO:0051239
regulation of molecular function	GO:0065009	19	0.00180442	MPI|GTF2H1|MYO9A|UCN3|TIAM1|KCNMB4|PDE4D|OBSCN|GDF1|CAB39|ARHGAP20|PDE4B|MITD1|LLGL2|ARHGAP32|MAGI2|RALGAPA1|ESR1|GUCA2B|	http://amigo.geneontology.org/amigo/term/GO:0065009
intracellular membrane-bounded organelle	GO:0043231	39	0.00181172	PCNA|BAG1|ZFP41|WASHC1|TRAIP|BACH2|IQCB1|MSH4|ACSF2|PRX|TMEM115|FBXO11|LOC102408435|ATP5S|SPIC|PRSS56|RSBN1|NEDD8|CAMK2D|CROT|RANBP3L|PTTG1IP|XYLT1|SPAG17|LOC102403241|MAD1L1|ANKAR|RIDA|DPP4|TLDC1|STAT3|CYFIP2|TMEM173|MRPL4|CDS2|RNF144B|LCORL|PIGT|ERBB4|	http://amigo.geneontology.org/amigo/term/GO:0043231
ribonucleotide metabolic process	GO:0009259	7	0.00203703	ACSF2|GMPR2|STAT3|PDE4B|ACOT7|CROT|GUCY1A2|	http://amigo.geneontology.org/amigo/term/GO:0009259
gene expression	GO:0010467	25	0.0020952	NUP54|LRRFIP2|INO80D|RALGAPA1|DEK|GLI4|TRA2B|FBXW7|NET1|MRPL30|TNRC6B|RRBP1|RHBDL3|CLN3|NFX1|TCF4|SPATA24|HCK|ADARB1|MAPK3|TMEM173|FOXJ3|LCORL|ERBB4|DHX57|	http://amigo.geneontology.org/amigo/term/GO:0010467
carboxylic acid transmembrane transport	GO:1905039	5	0.00218673	SLC19A1|SLC13A3|SLC1A3|SLC36A4|AKT2|	http://amigo.geneontology.org/amigo/term/GO:1905039
brain development	GO:0007420	8	0.00218673	PLXNA2|SLC4A10|LRP2|MAPT|CTNNA2|PAFAH1B1|ROBO1|RIDA|	http://amigo.geneontology.org/amigo/term/GO:0007420
cytoplasm	GO:0005737	39	0.00247183	COQ3|COL12A1|EPM2AIP1|ASIP|PTK2|PSTPIP1|ESR1|LOC102389123_LOC102405871|TMEM150B|NCAPG|UBR5|FBXW7|MYCBPAP|JMY|FBXO11|MRPL30|PELI1|ASNSD1|GTPBP1|TNFRSF25|GIPC2|SMG6|BCAT1|STC1|SPATA17|PDE4B|SPAG17|MTR|HTR1B|SLC33A1|MAGI2|GUCY1A2|ADARB1|IP6K1|TMEM173|FEN1|CDS2|COL18A1|TMEM115|	http://amigo.geneontology.org/amigo/term/GO:0005737
cell development	GO:0048468	13	0.00247183	STC1|NR2E3|CACNA2D2|AVIL|PTPRD|SDK1|TBX6|CTNNA2|ROBO1|MAGI2|DPYSL4|FER|CHODL|	http://amigo.geneontology.org/amigo/term/GO:0048468
metabolic process	GO:0008152	40	0.00247183	ALDH6A1|KMT5C|TGM1|NR2E3|ATG5|BRSK1|SPATA24|SCMH1|TPMT|DIS3L2|SLC19A1|TIAM1|OBSCN|BACH2|NELL1|LIN52|PTPRB|GTPBP1|OGDH|PHTF1|ZNF207|EPHA6|RHBDL3|CROT|SERTAD1|PCCB|PPP4C|FAM213A|ROBO1|ST3GAL3|HPN|KCNQ1|ELAVL4|IP6K1|EIF2S2|IMMP2L|LYG2|NFXL1|COL18A1|FOXJ3|	http://amigo.geneontology.org/amigo/term/GO:0008152
anion binding	GO:0043168	17	0.00247183	MAPK3|KCNQ1|KCNT2|IP6K1|OBSCN|SLC1A3|HPSE2|BRSK1|CHD6|ACOT7|ASIP|FGF12|MYO15B|ZNF207|PCK2|GUCY1A2|GNA14|	http://amigo.geneontology.org/amigo/term/GO:0043168
ion binding	GO:0043167	27	0.00254349	NTRK2|RRM2|PLA2G4A|BRSK1|KLF11|KCNT2|ZC3H14|PTK2|FBLN2|CTDSP2|ABCA12|LOC102408653|FBXO11|AGBL4|NELL1|MYO15B|CAMK2D|KLF6|NPEPPS|PPP4C|PAFAH1B1|ARAP2|RAPGEF4|FSTL5|KCNQ1|EIF2S2|RNF144B|	http://amigo.geneontology.org/amigo/term/GO:0043167
mRNA catabolic process	GO:0006402	6	0.002578	ZC3H14|LOC102408435|GTPBP1|PSMA3|UPF1|PSMA2|	http://amigo.geneontology.org/amigo/term/GO:0006402
kinase binding	GO:0019900	8	0.00269875	NTRK2|TMEM173|CAB39|MAPT|PRKN|NRG3|ANGPT1|CDH2|	http://amigo.geneontology.org/amigo/term/GO:0019900
regulation of cellular process	GO:0050794	38	0.00269875	MPI|CHRNG|HIPK4|HOMER1|GDF1|DBNDD2|EPM2AIP1|LOC102405068|PTK2|PTGER3|CTDSP2|TSFM|DIS3L2|TRA2B|PTPN22|GUCA2A|SNAP47|APLF|WASHC1|MAP4K5|AMIGO3|PPP4C|TSPAN8|LOC102392530|ITK|FANCF|ADARB1|HPN|PCLO|CYFIP2|MAPT|CERS1|STK32C|RNF144B|FGF12|PRKN|POSTN|NEXN|	http://amigo.geneontology.org/amigo/term/GO:0050794
regulation of metabolic process	GO:0019222	27	0.00287933	NTRK2|PIK3R1|GLI4|RALGAPA1|SPATA24|LOC102405068|AGR2|ZMIZ2|JMY|CAB39|UMODL1|NKX2-3|TNRC6B|TNFRSF25|CDYL|INO80D|PTTG1IP|PDE4D|TCF4|DBNDD2|MAGI2|HCK|ADCY1|EIF2S2|SLC1A3|MLH1|ERBB4|	http://amigo.geneontology.org/amigo/term/GO:0019222
receptor metabolic process	GO:0043112	5	0.00293465	SNX25|MAGI2|HTR1B|CALCRL|PTGER3|	http://amigo.geneontology.org/amigo/term/GO:0043112
cytoskeletal protein binding	GO:0008092	9	0.00293465	MACF1|SPATA6|DST|AGBL4|MAPT|AGBL1|MTSS1|ZNF207|NEXN|	http://amigo.geneontology.org/amigo/term/GO:0008092
locomotion	GO:0040011	12	0.00293465	PLXNA2|NRCAM|DPP4|DST|VPS4B|PDE4B|ZNF280B|SDC4|AKT2|OGDH|COL18A1|CDH2|	http://amigo.geneontology.org/amigo/term/GO:0040011
integral component of membrane	GO:0016021	25	0.00293465	CHRNG|MYRF|LOC102392683|SLC25A40|CDHR3|PTGER3|LOC102389123_LOC102405871|TMEM150B|L2HGDH|FRMD5|ECEL1|CDS2|RRBP1|XYLT1|ANKAR|SLC33A1|XPR1|CMTR2|PLXNA2|LOC102415687|CD53|FXYD1|DPP10|CAMK2D|HILPDA|	http://amigo.geneontology.org/amigo/term/GO:0016021
positive regulation of cellular process	GO:0048522	23	0.00302107	PCNA|MYRF|PIK3R1|POP1|SDC4|ROBO1|ASIP|ITGA2B|NKX2-3|TNFRSF25|APLF|PTPRD|CAMK2D|NPEPPS|IGFBP1|TBX6|GSAP|IL27|CD53|FCRL5|FXYD1|NRG3|UPF1|	http://amigo.geneontology.org/amigo/term/GO:0048522
negative regulation of transmembrane transport	GO:0034763	4	0.0030714	FCRL5|PTGER3|KCNQ1|CAMK2D|	http://amigo.geneontology.org/amigo/term/GO:0034763
response to biotic stimulus	GO:0009607	11	0.00308796	MAPK3|PDE4D|HAVCR2|ATG5|IL27|PTK2|TNFRSF25|PSMA3|MTSS1|UPF1|CAMK2D|	http://amigo.geneontology.org/amigo/term/GO:0009607
multicellular organismal process	GO:0032501	29	0.00315795	PIK3R1|SDC4|SPATA24|GNA14|SLC19A1|LOC102408653|OXR1|NRL|SPIC|NKX2-3|PTPRB|TNFRSF25|KCNMB4|ITFG2|PDE4D|AMIGO3|MAD1L1|TBX6|LOC102392530|ITK|RIDA|MYO9A|LOC102415687|WDR72|TMEM173|VEGFC|NRG3|POSTN|CDH2|	http://amigo.geneontology.org/amigo/term/GO:0032501
actin filament-based process	GO:0030029	8	0.00358614	HCK|KCNQ1|SUN2|PTGER3|PAFAH1B1|MTSS1|PRKN|CAMK2D|	http://amigo.geneontology.org/amigo/term/GO:0030029
nucleoside phosphate binding	GO:1901265	15	0.00361193	MYO9A|MAPK3|IP6K1|VPS4B|PDE4D|EPHA6|TMEM173|NEK11|BRSK1|PTK2|TNRC6B|RBFOX1|GMPPB|PCK2|LOC102389123_LOC102405871|	http://amigo.geneontology.org/amigo/term/GO:1901265
response to stimulus	GO:0050896	33	0.00361193	MPI|TMEM173|POP1|SDC4|GNA14|AGR2|ECSCR|CTDSP2|PRKN|MACROD2|PTPN22|APLF|LLGL2|HAPLN1|KITLG|SUMO3|MTR|NFX1|XPR1|TSPAN13|HCK|GUCY1A2|COTL1|ZNF280B|MAPK3|KCNQ1|CYFIP2|SLC1A3|CHD6|VEGFC|DDX11|POSTN|LOC102416626_LOC102389890|	http://amigo.geneontology.org/amigo/term/GO:0050896
cellular response to stimulus	GO:0051716	29	0.00361193	GTF2H1|NUP54|HIPK4|PDE1C|PCLO|ESR1|UBE2G2|DTNA|JMY|UMODL1|YPEL3|TNRC6B|NPEPPS|CHAD|PDE4B|LOC102398596|LOC102392530|ITK|RASSF10|HCK|GUCY1A2|RAPGEF4|MYO9A|MAPK3|TP53TG5|CERS1|VEGFC|CSNK1D|PTPN22|	http://amigo.geneontology.org/amigo/term/GO:0051716
cell communication	GO:0007154	27	0.00368365	PIK3R1|LRRFIP2|LOC102412304|POP1|PSTPIP1|ESR1|UBR5|DTNA|ASB17|SNAP47|TNFRSF25|LLGL2|RAPGEF4|MTSS1|TSPAN8|PAFAH1B1|TSPAN13|CBLN1|DGKG|PCLO|KCNQ1|CD53|ARHGEF26|TSPAN11|VEGFC|HILPDA|CDH2|	http://amigo.geneontology.org/amigo/term/GO:0007154
intrinsic component of membrane	GO:0031224	24	0.00383483	PKD1L2|PLXDC2|KCNT2|GOLGB1|ABCA12|FRMD5|FAXC|KCNMB4|FADS1|SLC4A10|XYLT1|AMIGO3|KITLG|IMMP2L|LOC102398596|XPR1|CDHR4|PCDH9|KCNN2|FXYD5|HPN|MYO9A|LOC102415687|TSPAN8|	http://amigo.geneontology.org/amigo/term/GO:0031224
regulation of nitrogen compound metabolic process	GO:0051171	25	0.00396366	MPI|GTF2H1|KMT5C|EIF4E2|CLN3|POP1|SIN3B|ROBO1|ECSCR|CERS1|TIAM1|SCMH1|SPIC|SNX25|GTPBP1|TNFRSF25|CAMK2D|NFX1|PTGER3|PAFAH1B1|DBNDD2|MAGI2|SDC4|NTRK2|NRL|	http://amigo.geneontology.org/amigo/term/GO:0051171
nucleus	GO:0005634	30	0.00399954	MYRF|PLA2G4A|POP1|KLF11|ZMYND8|NCAPG|TIAM1|LARP1B|PELI1|PHTF1|ZNF207|LLGL2|VPS4B|CSNK1D|NPEPPS|ACOT7|NFX1|ANKAR|PAFAH1B1|HCK|MED12L|BAZ2B|MAPK3|DYDC2|SMG6|TP53TG5|CDKL1|TIGD4|DDX11|ESCO2|	http://amigo.geneontology.org/amigo/term/GO:0005634
cell cycle	GO:0007049	12	0.00408929	GTF2H1|MACF1|FBXW7|AKT2|MAD1L1|KLF11|HECA|CSNK1D|RRM2|CTDSP2|DDX11|CAMK2D|	http://amigo.geneontology.org/amigo/term/GO:0007049
transport	GO:0006810	21	0.00408929	SLC10A2|HPN|ABCA12|MACF1|CCDC91|SLC4A10|PTTG1IP|TIAM1|CACNA2D2|GUCA2B|SLC1A3|GRIA1|LOC102403241|BRSK1|HTR1B|SLC33A1|PSTPIP1|ALDOA|UPF1|PPIA|PTPN22|	http://amigo.geneontology.org/amigo/term/GO:0006810
nitrogen compound metabolic process	GO:0006807	36	0.0041204	GTF2H1|HAVCR2|HIPK4|NR2E3|DYDC1|GDF1|EPM2AIP1|DEK|CTDSP2|ESR1|DIS3L2|SLC19A1|UBR5|FBXW7|NET1|FUBP1|BACH2|PELI1|SUCLG2|PHTF1|FADS1|INO80D|PDCL2|XYLT1|SERTAD1|GSAP|SPATA24|MAGI2|UMODL1|ZNF280B|UBA7|ELAVL4|CYFIP2|EIF2S2|RPP25|RNF123|	http://amigo.geneontology.org/amigo/term/GO:0006807
cellular developmental process	GO:0048869	19	0.00503683	PAFAH1B1|HYDIN|TGM1|PCNA|CBLN1|AKT2|CACNA2D2|OBSCN|AGR2|SPIC|SDC4|VEGFC|CTNNA2|KAZN|ROBO1|NEGR1|ADCY1|POSTN|NEXN|	http://amigo.geneontology.org/amigo/term/GO:0048869
membrane	GO:0016020	34	0.00519718	TMEM258|NAALADL2|FXYD3|HECA|LOC102405068|LY6H|MRPL30|SLC13A3|TNPO1|CARMIL3|KCNMB4|CAMK2D|MACF1|ADAM32|PDE4D|AMIGO3|HPSE2|PLD3|PPP4C|HTR1B|PAFAH1B1|PCDH9|UMODL1|ATG2B|NTRK2|PTPRT|FEN1|JOSD1|ARFIP1|CSNK1D|GDPD3|ASIP|SEC22B|CDH2|	http://amigo.geneontology.org/amigo/term/GO:0016020
regulation of ubiquitin-dependent protein catabolic process	GO:2000058	4	0.00586269	SUMO3|PRKN|RNF144B|PTK2|	http://amigo.geneontology.org/amigo/term/GO:2000058
regulation of primary metabolic process	GO:0080090	23	0.00596581	MPI|EIF4E2|LRRFIP2|POP1|ESR1|TSFM|TIAM1|GUCA2A|BACH2|SCMH1|SPIC|CAMK2D|INO80D|KITLG|NFX1|TCF4|BHLHE41|ZNF280B|STAT3|NRL|VEGFC|LCORL|FOXJ3|	http://amigo.geneontology.org/amigo/term/GO:0080090
catabolic process	GO:0009056	15	0.00619377	ALDH6A1|ZC3H14|UBA7|FBXW7|GCSH|NEDD8|OBSCN|PCCB|LOC102391066|POP1|CTSO|ATG5|OGDH|PTPN22|HAPLN1|	http://amigo.geneontology.org/amigo/term/GO:0009056
carbohydrate derivative biosynthetic process	GO:1901137	7	0.00638566	TMEM115|ST6GALNAC3|ADCY1|SDC4|ACOT7|RRM2|ST3GAL3|	http://amigo.geneontology.org/amigo/term/GO:1901137
response to other organism	GO:0051707	10	0.00660182	MPI|LOC102393885|KCNQ1|PDE4D|HAVCR2|TMEM173|PTGER3|XPR1|FER|PSMA2|	http://amigo.geneontology.org/amigo/term/GO:0051707
cation transmembrane transport	GO:0098655	9	0.00709718	CHRNG|KCNQ1|PKD1L2|PDE4D|FXYD1|GRIA1|ATP5S|DPP10|SLC33A1|	http://amigo.geneontology.org/amigo/term/GO:0098655
cell differentiation	GO:0030154	18	0.00730924	PLXNA2|MAPK3|ZNF280B|ABCA12|MRTFB|MYRF|MYCBPAP|TIAM1|ARHGEF26|PCNA|NRCAM|BRSK1|NRL|VEGFC|MACF1|PRKN|PIGT|ERBB4|	http://amigo.geneontology.org/amigo/term/GO:0030154
regulation of cellular localization	GO:0060341	7	0.0079699	ABCA12|MAPK3|FBXW7|ASIP|MAGI2|FER|CDH2|	http://amigo.geneontology.org/amigo/term/GO:0060341
axon development	GO:0061564	6	0.0079699	PLXNA2|MACF1|PAFAH1B1|NRCAM|PTK2|CDH2|	http://amigo.geneontology.org/amigo/term/GO:0061564
cation channel activity	GO:0005261	6	0.0079699	KCNQ1|PDE4B|HOMER1|FXYD1|FXYD3|CAMK2D|	http://amigo.geneontology.org/amigo/term/GO:0005261
neurogenesis	GO:0022008	10	0.00797262	MAPK3|NR2E3|MTR|SLC1A3|LAMA2|BRSK1|ADGRL3|ADCY1|NRG3|PIGT|	http://amigo.geneontology.org/amigo/term/GO:0022008
carbohydrate derivative metabolic process	GO:1901135	9	0.00834718	CROT|ADSL|XYLT1|GUCA2A|ADCY1|SUCLG2|TCF4|ALDOA|GUCY1A2|	http://amigo.geneontology.org/amigo/term/GO:1901135
neuron projection	GO:0043005	9	0.00834718	DST|NRCAM|HOMER1|CLN3|SNAP47|CTNNA2|ROBO1|PRKN|ESR1|	http://amigo.geneontology.org/amigo/term/GO:0043005
plasma membrane bounded cell projection	GO:0120025	11	0.00864734	SLC10A2|KCNN2|DPP4|SLC4A10|TIAM1|AVIL|DST|SNAP47|ZMYND8|ANGPT1|CAMK2D|	http://amigo.geneontology.org/amigo/term/GO:0120025
regulation of cell population proliferation	GO:0042127	11	0.00864734	DIS3L2|HPN|DPP4|STAT3|MAD1L1|CALCRL|TCF4|HILPDA|ANGPT1|ERBB4|CDH2|	http://amigo.geneontology.org/amigo/term/GO:0042127
cellular aromatic compound metabolic process	GO:0006725	24	0.0086741	ALDH6A1|GTF2H1|LRRFIP2|TPMT|RALY|TRA2B|UBR5|FBXW7|GUCA2B|GUCA2A|PHTF1|RPP25|PSMA2|KLF6|RBFOX1|MED7|ALDOA|HCK|BAZ2B|NEDD8|TMEM173|FEN1|CDS2|GMPPB|	http://amigo.geneontology.org/amigo/term/GO:0006725
regulation of developmental process	GO:0050793	13	0.0086741	CBLN1|S1PR2|FBXW7|AVIL|CACNA2D2|AGR2|CPNE6|PHLPP1|TBX6|CSNK1D|ROBO1|PSMA3|ADGRL3|	http://amigo.geneontology.org/amigo/term/GO:0050793
extracellular organelle	GO:0043230	15	0.00979951	MPI|PCLO|COL12A1|GUCA2B|LAMA2|FXYD3|PLD3|SDC4|CDKL1|LOC102392353|LRP2|FBLN2|INKA1|PCK2|ITGA2B|	http://amigo.geneontology.org/amigo/term/GO:0043230
response to organonitrogen compound	GO:0010243	8	0.010033	MAPK3|TIAM1|PIK3R1|PDE4B|FADS1|STAT3|CROT|UMODL1|	http://amigo.geneontology.org/amigo/term/GO:0010243
biological regulation	GO:0065007	39	0.010033	SPINK4|UCN3|NR2E3|DYDC1|LAMA2|TRAIP|KLF11|ECSCR|ASIP|PDE1C|MYRF|FAM20C|UBR5|PTTG1IP|RRM2|MED7|PIK3R1|DGKG|RBFOX1|NPEPPS|PCLO|TBX6|SLC33A1|MAPK3|TSPAN8|NTRK2|FXYD5|SDC4|MYO9A|PLEKHH2|LRRTM4|AMIGO3|MAPT|ARFIP1|DPP10|CHAD|COL18A1|SEC22B|CALCRL|	http://amigo.geneontology.org/amigo/term/GO:0065007
tissue development	GO:0009888	11	0.010033	PCNA|WDR72|TGM1|IGFBP1|VEGFC|TBX6|MTSS1|PSMA3|ESR1|PDE4D|CDH2|	http://amigo.geneontology.org/amigo/term/GO:0009888
signaling	GO:0023052	25	0.010033	DST|LAMA2|POP1|PDE1C|CTDSP2|ITGA2B|JMY|CAB39|TNRC6B|PSMA3|FADS1|ECEL1|IGFBP1|PHLPP1|CALCRL|TCF4|PAFAH1B1|ROBO1|RASSF10|DGKG|MAPK3|CD53|LRRTM4|NEK11|STK32C|	http://amigo.geneontology.org/amigo/term/GO:0023052
macromolecule modification	GO:0043412	19	0.010033	GTF2H1|SDC4|NTRK2|PCNA|UBA7|S1PR2|DCAF16|TMEM115|PTTG1IP|PTPN21|TRAIP|POP1|SIN3B|PPP4C|NEDD8|MACROD2|FANCF|PIGT|AGBL1|	http://amigo.geneontology.org/amigo/term/GO:0043412
organelle organization	GO:0006996	17	0.010033	ATG2B|PCNA|FBXW7|LLGL2|SPAG17|FEN1|BRSK1|NCAPG|IQSEC3|IMMP2L|SMG6|SUN2|PSTPIP2|ESR1|FER|SENP6|NEXN|	http://amigo.geneontology.org/amigo/term/GO:0006996
cell surface receptor signaling pathway	GO:0007166	15	0.0101774	NTRK2|FBXW7|PDE4D|EPHA6|GDF1|IGFBP1|POP1|PELI1|TSPAN8|CHAD|KITLG|PSMA3|TSPAN13|NRG3|FER|	http://amigo.geneontology.org/amigo/term/GO:0007166
cation transport	GO:0006812	9	0.0111598	SLC30A10|CHRNG|FXYD3|CLN3|SLC36A4|GRIA1|KCNT2|SLC13A3|CALCRL|	http://amigo.geneontology.org/amigo/term/GO:0006812
hydrolase activity, acting on glycosyl bonds	GO:0016798	4	0.0115862	LYG2|MACROD2|PCNA|HPSE2|	http://amigo.geneontology.org/amigo/term/GO:0016798
ammonium ion binding	GO:0070405	3	0.0117442	HTR1F|HTR1B|CHRNG|	http://amigo.geneontology.org/amigo/term/GO:0070405
immune system process	GO:0002376	14	0.0121798	LOC102393885|MAPK3|KLF6|ANGPT1|CYFIP2|TMEM173|AGBL4|ATG5|ESCO2|NKX2-3|MTSS1|ITK|PTPN22|ADARB1|	http://amigo.geneontology.org/amigo/term/GO:0002376
positive regulation of cellular metabolic process	GO:0031325	15	0.0125689	KLF6|PCNA|PTK2|PTPN22|HAVCR2|KITLG|CAB39|SDC4|PELI1|EPM2AIP1|GSAP|CSNK1D|TNFRSF25|NRG3|HAPLN1|	http://amigo.geneontology.org/amigo/term/GO:0031325
regulation of cellular component organization	GO:0051128	12	0.0133652	DPP4|AVIL|WASHC1|SLC1A3|LARP1B|ARFIP1|CHODL|CTNNA2|PTK2|ZMYND8|NEGR1|RIDA|	http://amigo.geneontology.org/amigo/term/GO:0051128
response to chemical	GO:0042221	19	0.0139738	MPI|SLC14A2|PIK3R1|UBR5|FBXW7|SLC30A10|STAT3|NEDD8|CHAD|AGR2|ATG5|POP1|PELI1|EPM2AIP1|ASIP|PAFAH1B1|MAGI2|STC1|DDX11|	http://amigo.geneontology.org/amigo/term/GO:0042221
macromolecule localization	GO:0033036	14	0.0140903	UBE2G2|CCDC91|LRP1B|STAT3|VPS4B|OBSCN|HAVCR2|SUN2|PLA2G4A|SYS1|TNPO1|ANGPT1|POSTN|SMG6|	http://amigo.geneontology.org/amigo/term/GO:0033036
transcription regulator activity	GO:0140110	11	0.0141394	KLF11|MRTFB|MYRF|NR2E3|CDYL|PELI1|TCF4|MAPK3|HCK|ESR1|GOLGB1|	http://amigo.geneontology.org/amigo/term/GO:0140110
cellular macromolecule biosynthetic process	GO:0034645	21	0.0141394	ESCO2|SIN3B|DYDC2|NR2E3|GCNT7|LRRFIP2|BOLL|GDF1|SMG6|FER|PELI1|CERS1|NKX2-3|PIGT|LCORL|BHLHE41|ADAMTSL1|CDYL|UPF1|BAZ2B|CAMK2D|	http://amigo.geneontology.org/amigo/term/GO:0034645
transmembrane transport	GO:0055085	10	0.0141394	PTGER3|CHRND|PKD1L2|PDE4D|ANO4|ATP5S|SLC44A5|SLC33A1|TSPAN13|LOC102389123_LOC102405871|	http://amigo.geneontology.org/amigo/term/GO:0055085
macromolecule metabolic process	GO:0043170	32	0.0141394	INSM2|GCNT7|DYDC1|CLN3|POP1|ZMYND8|ECSCR|PRKN|ZMIZ2|UBE2G2|JMY|TGM1|MRPL30|LOC102408435|APLF|PIK3R1|ADAM32|LRRFIP2|IGFBP1|PHLPP1|PTPRT|HTR1B|ITK|MED12L|ST3GAL3|ADARB1|NTRK2|DPP4|LRRTM4|NFXL1|HES2|PTPN22|	http://amigo.geneontology.org/amigo/term/GO:0043170
positive regulation of neuron differentiation	GO:0045666	5	0.0152121	ZMYND8|ROBO1|AVIL|MACF1|PAFAH1B1|	http://amigo.geneontology.org/amigo/term/GO:0045666
transferase activity	GO:0016740	15	0.0152688	CAMKV|TGM1|FAM20C|UBR5|UBA7|TIAM1|ST6GALNAC3|ESCO2|PTK2|CDS2|RNF144B|CSNK1D|PIK3R1|FER|ERBB4|	http://amigo.geneontology.org/amigo/term/GO:0016740
localization of cell	GO:0051674	9	0.0155718	STC1|STAT3|AKT2|ANGPT1|CTNNA2|ROBO1|HCK|FER|POSTN|	http://amigo.geneontology.org/amigo/term/GO:0051674
protein localization to membrane	GO:0072657	5	0.0157227	SYS1|MACF1|CHMP4A|ASIP|AKT2|	http://amigo.geneontology.org/amigo/term/GO:0072657
purine-containing compound metabolic process	GO:0072521	5	0.0157227	ADSL|PDE4D|GMPR2|CROT|ATP5S|	http://amigo.geneontology.org/amigo/term/GO:0072521
cellular response to chemical stimulus	GO:0070887	14	0.0158813	STC1|PTGER3|PDE4D|HAVCR2|NPEPPS|UPF1|SNX25|VEGFC|NEDD8|SLC33A1|PAFAH1B1|HCK|DDX11|UMODL1|	http://amigo.geneontology.org/amigo/term/GO:0070887
kinase activity	GO:0016301	10	0.0158813	DGKG|EPHA6|IP6K1|LRRTM4|KITLG|BRSK1|SDC4|CAMK2D|ANGPT1|NTRK2|	http://amigo.geneontology.org/amigo/term/GO:0016301
regulation of cellular component movement	GO:0051270	7	0.0161045	PDE4D|PDE4B|KITLG|MAGI2|NRG3|WASHC1|CAMK2D|	http://amigo.geneontology.org/amigo/term/GO:0051270
sulfur compound biosynthetic process	GO:0044272	4	0.0168624	ACSF2|MTR|XYLT1|ANGPT1|	http://amigo.geneontology.org/amigo/term/GO:0044272
plasma membrane protein complex	GO:0098797	6	0.0168624	CHRNG|CHRND|PDE4D|FXYD1|GRIA1|CDH2|	http://amigo.geneontology.org/amigo/term/GO:0098797
catalytic activity	GO:0003824	27	0.0173959	KMT5C|NTRK2|PLA2G4A|CLN3|ATG5|NEK11|LOC102408653|PHKB|ST6GALNAC3|OGDH|ANGPT1|RHBDL3|AKT2|PDE4D|NPEPPS|PTPRT|ARHGAP32|BCO1|FANCF|ADCY1|CAMKV|LRRTM4|PPP4C|EEF1AKMT3|IMMP2L|DPP10|CSNK1D|	http://amigo.geneontology.org/amigo/term/GO:0003824
regulation of plasma membrane bounded cell projection organization	GO:0120035	6	0.0173959	AVIL|SDK1|PAFAH1B1|ROBO1|PRKN|PTPRD|	http://amigo.geneontology.org/amigo/term/GO:0120035
organophosphate metabolic process	GO:0019637	8	0.0173959	GUCA2A|CLN3|ATP5S|SUCLG2|PTK2|ALDOA|PRKN|ERBB4|	http://amigo.geneontology.org/amigo/term/GO:0019637
positive regulation of phosphorus metabolic process	GO:0010562	8	0.0173959	S1PR2|AKT2|NTRK2|CAB39|SDC4|ESR1|ERBB4|CDH2|	http://amigo.geneontology.org/amigo/term/GO:0010562
heterocyclic compound binding	GO:1901363	21	0.0173959	DIS3L2|ACBD6|MAPK3|HIPK4|TMEM173|CHD6|RBFOX1|BOLL|PDE4B|BRSK1|ZMYND8|CLUH|DGKG|GTPBP1|SPATA24|BHLHE41|GMPPB|HCK|PCBP3|FOXJ3|GNA14|	http://amigo.geneontology.org/amigo/term/GO:1901363
purine ribonucleotide binding	GO:0032555	11	0.0173959	ACBD6|UBE2G2|HIPK4|OBSCN|NEK11|NTRK2|PCCB|GTPBP1|CSNK1D|GMPPB|UBA7|	http://amigo.geneontology.org/amigo/term/GO:0032555
cellular component organization or biogenesis	GO:0071840	23	0.0173959	PIK3R1|ATG5|PTK2|DPYSL4|HCK|LOC102408653|NCAPG|ZNF207|SMG6|CAMK2D|AKT2|NPEPPS|CLUH|PLA2G4A|MAGI2|FANCF|HPN|PCLO|PLEKHH2|ANO4|SLC1A3|GRIA1|NRG3|	http://amigo.geneontology.org/amigo/term/GO:0071840
hydrolase activity	GO:0016787	17	0.0173959	RHBDL3|MACF1|BAG1|ARHGAP32|NPEPPS|LOC102391066|PTPRD|PHLPP1|GDPD3|PLD3|MYO15B|IQSEC3|PSMA3|LLGL2|UPF1|PSMA2|CAMK2D|	http://amigo.geneontology.org/amigo/term/GO:0016787
catalytic activity, acting on a protein	GO:0140096	15	0.0173959	FBXO11|CAMKV|FAM20C|MYRF|TIAM1|PTPN22|LRRTM4|STK32C|PTPRT|LOC102405068|ROBO1|CTDSP2|NRG3|PIGT|PPIA|	http://amigo.geneontology.org/amigo/term/GO:0140096
regulation of multi-organism process	GO:0043900	7	0.0174658	HPN|MAPK3|KCNQ1|TMEM173|HCK|HILPDA|ADARB1|	http://amigo.geneontology.org/amigo/term/GO:0043900
synapse	GO:0045202	7	0.0189175	DTNA|CHRND|CYFIP2|MAGI2|PRKN|POSTN|CDH2|	http://amigo.geneontology.org/amigo/term/GO:0045202
regulation of potassium ion transport	GO:0043266	3	0.0192481	PTGER3|KCNQ1|CAB39|	http://amigo.geneontology.org/amigo/term/GO:0043266
regulation of phosphate metabolic process	GO:0019220	10	0.0203463	MAP4K5|S1PR2|FBXW7|STAT3|LRRTM4|GDF1|PHLPP1|ESR1|ADARB1|CAMK2D|	http://amigo.geneontology.org/amigo/term/GO:0019220
regulation of nucleobase-containing compound metabolic process	GO:0019219	17	0.0216501	INO80D|FBXW7|LRRFIP2|PIK3R1|FUBP1|ZNF696|PELI1|TMEM173|EPM2AIP1|PTGER3|GTPBP1|DEK|BHLHE41|APLF|RALGAPA1|ESR1|ERBB4|	http://amigo.geneontology.org/amigo/term/GO:0019219
cellular response to cytokine stimulus	GO:0071345	7	0.02171	LRRTM4|TMEM173|TRAIP|POP1|TNFRSF25|ANGPT1|CAMK2D|	http://amigo.geneontology.org/amigo/term/GO:0071345
carbohydrate derivative binding	GO:0097367	12	0.0217404	TUBAL3|EPHA6|PTK2|PDE4D|PAFAH1B1|TMEM173|HPSE2|GUCY1A2|CSNK1D|DDX11|UPF1|NTRK2|	http://amigo.geneontology.org/amigo/term/GO:0097367
regulation of cell-matrix adhesion	GO:0001952	3	0.0217404	SDC4|MACF1|POSTN|	http://amigo.geneontology.org/amigo/term/GO:0001952
cellular response to unfolded protein	GO:0034620	3	0.0217404	PRKN|PIK3R1|AGR2|	http://amigo.geneontology.org/amigo/term/GO:0034620
adenyl ribonucleotide binding	GO:0032559	10	0.0224515	ACBD6|ACSF2|HIPK4|CDKL1|VPS4B|PCCB|MLH1|ACOT7|LOC102389123_LOC102405871|UBA7|	http://amigo.geneontology.org/amigo/term/GO:0032559
positive regulation of macromolecule metabolic process	GO:0010604	14	0.0226891	ZMIZ2|GTF2H1|MRTFB|PTGER3|PIK3R1|MED7|SERTAD1|MED12L|VEGFC|TCF4|DEK|PCNA|PRKN|ERBB4|	http://amigo.geneontology.org/amigo/term/GO:0010604
peptidyl-amino acid modification	GO:0018193	8	0.0230196	KMT5C|DYDC2|SUMO3|ITK|HCK|CDYL|ANGPT1|PPIA|	http://amigo.geneontology.org/amigo/term/GO:0018193
cellular component biogenesis	GO:0044085	13	0.0231762	HYDIN|NTRK2|NUBPL|VPS4B|WASHC1|OBSCN|GRIA1|CAB39|MAPT|IMMP2L|LOC102392353|ZNF207|PTPRD|	http://amigo.geneontology.org/amigo/term/GO:0044085
positive regulation of hydrolase activity	GO:0051345	7	0.0239091	RAPGEF4|MYO9A|PCNA|ARHGEF26|PTK2|AKT2|ANGPT1|	http://amigo.geneontology.org/amigo/term/GO:0051345
actin-mediated cell contraction	GO:0070252	3	0.0240551	STC1|PDE4D|PTGER3|	http://amigo.geneontology.org/amigo/term/GO:0070252
extracellular region	GO:0005576	19	0.0258489	HPN|SPINK4|LOC102408653|FSTL5|SELENOP|CYFIP2|HAVCR2|CPNE6|GPIHBP1|ITGBL1|TNPO1|LOC102392353|IQCB1|IL27|PCNA|PLXDC2|COL18A1|ART3|HAPLN1|	http://amigo.geneontology.org/amigo/term/GO:0005576
organic cyclic compound metabolic process	GO:1901360	23	0.0263976	GTF2H1|ZC3H14|ZFP41|GLI4|TPMT|DEK|TSFM|SPIC|PELI1|CAMK2D|GEMIN6|CALCRL|SLC33A1|ADARB1|DYDC2|PDE10A|ELAVL4|STAT3|INSM2|ACOT7|LOC102392353|CDS2|CSNK1D|	http://amigo.geneontology.org/amigo/term/GO:1901360
vascular endothelial growth factor receptor signaling pathway	GO:0048010	3	0.0270412	CYFIP2|PIK3R1|PTK2|	http://amigo.geneontology.org/amigo/term/GO:0048010
myelination	GO:0042552	3	0.0270412	LGI4|LAMA2|MYRF|	http://amigo.geneontology.org/amigo/term/GO:0042552
cell cycle G1/S phase transition	GO:0044843	4	0.0279058	RRM2|CTDSP2|PCNA|FBXW7|	http://amigo.geneontology.org/amigo/term/GO:0044843
passive transmembrane transporter activity	GO:0022803	6	0.0279494	FXYD5|HPN|KCNN2|FXYD7|KCNT2|TSPAN13|	http://amigo.geneontology.org/amigo/term/GO:0022803
multicellular organism development	GO:0007275	20	0.0279494	ITFG2|HAVCR2|MACROD2|FBXW7|ZFP41|WDR72|KAZN|SLC1A3|ERBB4|BRSK1|PHLPP1|PRSS56|HECA|CHODL|PLA2G4A|ZMYND8|MLH1|PTPRD|POSTN|NTRK2|	http://amigo.geneontology.org/amigo/term/GO:0007275
response to stress	GO:0006950	16	0.028379	GTF2H1|KLF6|MAPK3|MAP4K5|PTTG1IP|DST|SELENOP|TMEM173|NEK11|MLH1|SDC4|TSPAN8|IL27|APLF|ESCO2|ADARB1|	http://amigo.geneontology.org/amigo/term/GO:0006950
negative regulation of cytoskeleton organization	GO:0051494	3	0.0296543	ESPN|PRKN|AVIL|	http://amigo.geneontology.org/amigo/term/GO:0051494
protein localization to cell periphery	GO:1990778	3	0.0296543	SYS1|MACF1|DPP10|	http://amigo.geneontology.org/amigo/term/GO:1990778
ribose phosphate metabolic process	GO:0019693	5	0.0302773	ADSL|PDE4D|GUCA2A|CALCRL|SUCLG2|	http://amigo.geneontology.org/amigo/term/GO:0019693
regulation of signal transduction	GO:0009966	13	0.0304642	MYO9A|PTTG1IP|FCRL5|JMY|HAVCR2|RALGAPA1|SNX25|VEGFC|AKT2|ZMYND8|LLGL2|PTPN22|ERBB4|	http://amigo.geneontology.org/amigo/term/GO:0009966
cell projection	GO:0042995	10	0.0304642	SLC19A1|MACF1|SLC10A2|CPNE6|WASHC1|LAMA2|ASIP|ESR1|ANGPT1|CDH2|	http://amigo.geneontology.org/amigo/term/GO:0042995
ion transport	GO:0006811	10	0.0304642	CHRND|KCNQ1|PKD1L2|VPS4B|PLA2G4A|CLN3|PDE4B|FCRL5|FXYD1|KCNMB4|	http://amigo.geneontology.org/amigo/term/GO:0006811
organic substance biosynthetic process	GO:1901576	23	0.03063	NR2E3|GCNT7|ZFP41|PIK3R1|SDC4|ZMYND8|DEK|ADAMTSL1|GUCA2B|LOC102408435|SMG6|ANGPT1|PTGER3|LRP2|IL27|ALDOA|GUCY1A2|SIN3B|UBA7|SLC1A3|LCORL|GMPPB|ERBB4|	http://amigo.geneontology.org/amigo/term/GO:1901576
regulation of blood circulation	GO:1903522	4	0.03063	STC1|FXYD1|CACNA2D2|KCNMB4|	http://amigo.geneontology.org/amigo/term/GO:1903522
system development	GO:0048731	18	0.0320675	TRA2B|WDR7|PRX|STAT3|AVIL|TGM1|NRCAM|KITLG|PHLPP1|IMMP2L|ERBB4|CDH2|PTK2|MTSS1|LGI4|UMODL1|PSMA2|IQCB1|	http://amigo.geneontology.org/amigo/term/GO:0048731
regulation of cellular protein metabolic process	GO:0032268	12	0.0320675	MAP4K5|FBXW7|STAT3|EIF2S2|SERTAD1|PHLPP1|BOLL|ROBO1|MAGI2|CTDSP2|ANGPT1|ADARB1|	http://amigo.geneontology.org/amigo/term/GO:0032268
phagocytosis	GO:0006909	4	0.0324559	CYFIP2|HCK|PIK3R1|PTK2|	http://amigo.geneontology.org/amigo/term/GO:0006909
positive regulation of phosphorylation	GO:0042327	7	0.032777	PTPN22|GDF1|POP1|VEGFC|PTK2|TNFRSF25|CAMK2D|	http://amigo.geneontology.org/amigo/term/GO:0042327
positive regulation of macromolecule biosynthetic process	GO:0010557	10	0.0330747	PCNA|NR2E3|AKT2|MED7|LOC102408435|MED12L|NKX2-3|TMEM173|EPM2AIP1|IL27|	http://amigo.geneontology.org/amigo/term/GO:0010557
signal transduction	GO:0007165	22	0.0331428	UCN3|FAM20C|TIAM1|SNX25|ANGPT1|CAMK2D|AKT2|PDE4B|PTPRT|CALCRL|TCF4|ARHGAP32|ITK|HPN|MYO9A|MAPK3|PDE10A|FCRL5|CYFIP2|NEK11|MAPT|ERBB4|	http://amigo.geneontology.org/amigo/term/GO:0007165
enzyme binding	GO:0019899	11	0.0331428	MPI|TCF4|AKT2|PDE4D|OBSCN|TMEM173|BRSK1|EIF4E2|NEDD8|RNF144B|FER|	http://amigo.geneontology.org/amigo/term/GO:0019899
regulation of body fluid levels	GO:0050878	5	0.0331428	DGKG|MAPK3|HPS5|PTGER3|ERBB4|	http://amigo.geneontology.org/amigo/term/GO:0050878
regulation of cation transmembrane transport	GO:1904062	4	0.0335074	FGF12|FCRL5|HOMER1|KCNN2|	http://amigo.geneontology.org/amigo/term/GO:1904062
positive regulation of cell projection organization	GO:0031346	4	0.0335074	TIAM1|ESPN|PRKN|CPNE6|	http://amigo.geneontology.org/amigo/term/GO:0031346
regulation of neurogenesis	GO:0050767	6	0.0337208	STAT3|CPNE6|CHODL|MAGI2|PRKN|CDH2|	http://amigo.geneontology.org/amigo/term/GO:0050767
extracellular space	GO:0005615	16	0.0337208	DNAJB4|APOBR|GIPC2|TGM1|GDF1|GPIHBP1|SDC4|FGF12|CCDC25|GDPD3|PAFAH1B1|SDK1|ALDOA|LGI4|PPIA|GNA14|	http://amigo.geneontology.org/amigo/term/GO:0005615
negative regulation of chromosome organization	GO:2001251	3	0.0338823	ZNF207|SMG6|MAD1L1|	http://amigo.geneontology.org/amigo/term/GO:2001251
channel regulator activity	GO:0016247	3	0.0338823	FGF12|DPP10|FXYD3|	http://amigo.geneontology.org/amigo/term/GO:0016247
plasma membrane bounded cell projection organization	GO:0120036	8	0.0338823	FXYD5|HYDIN|MACF1|PLXNA2|WASHC1|LAMA2|MAGI2|ADCY1|	http://amigo.geneontology.org/amigo/term/GO:0120036
negative regulation of mitotic sister chromatid segregation	GO:0033048	2	0.0339438	ZNF207|MAD1L1|	http://amigo.geneontology.org/amigo/term/GO:0033048
site of DNA damage	GO:0090734	2	0.0339438	APLF|ESCO2|	http://amigo.geneontology.org/amigo/term/GO:0090734
protein tyrosine kinase binding	GO:1990782	2	0.0339438	NTRK2|PIK3R1|	http://amigo.geneontology.org/amigo/term/GO:1990782
ubiquitin-like protein ligase binding	GO:0044389	4	0.0342421	PDE4D|PRKN|NEDD8|WASHC1|	http://amigo.geneontology.org/amigo/term/GO:0044389
positive regulation of cellular catabolic process	GO:0031331	5	0.0342897	ECSCR|FANCF|HAPLN1|FBXW7|PTTG1IP|	http://amigo.geneontology.org/amigo/term/GO:0031331
nucleobase-containing compound biosynthetic process	GO:0034654	18	0.0344308	ZMIZ2|NKX2-3|ZNF280B|UBA7|FBXW7|ACSF2|SPIC|INSM2|GDF1|LOC102408435|POP1|KLF11|TINF2|ACOT7|TCF4|BHLHE41|MED12L|FER|	http://amigo.geneontology.org/amigo/term/GO:0034654
non-membrane-bounded organelle	GO:0043228	16	0.036909	MYO9A|CTNNA2|DST|VPS4B|JMY|OBSCN|MRPL30|IP6K1|ZC3H14|ASIP|FBXO11|TNRC6B|PTK2|MYO15B|HCK|WASHC1|	http://amigo.geneontology.org/amigo/term/GO:0043228
regulation of phosphorus metabolic process	GO:0051174	9	0.0369747	MAP4K5|STAT3|PDE4D|CHAD|CAB39|VEGFC|PTGER3|PTK2|SMG6|	http://amigo.geneontology.org/amigo/term/GO:0051174
vesicle	GO:0031982	17	0.0388234	CAMKV|CD53|DST|PDE4B|WASHC1|CLN3|ATG5|BRSK1|TMEM173|AKT2|VEGFC|LOC102392353|IQCB1|PAFAH1B1|MTSS1|HILPDA|CYS1|	http://amigo.geneontology.org/amigo/term/GO:0031982
organelle lumen	GO:0043233	18	0.0388423	ITFG2|MSL2|TCF4|OXR1|KMT5C|AKT2|MED7|TRAIP|MED12L|NFX1|PWWP2B|ALDOA|RRM2|APLF|COL18A1|BRSK1|FER|SUCLG2|	http://amigo.geneontology.org/amigo/term/GO:0043233
RNA biosynthetic process	GO:0032774	16	0.0390582	GTF2H1|KMT5C|PRKN|FBXW7|STAT3|NEDD8|HAVCR2|FUBP1|BACH2|POP1|EPM2AIP1|DEK|RRM2|ZNF207|BAZ2B|TSFM|	http://amigo.geneontology.org/amigo/term/GO:0032774
positive regulation of defense response to virus by host	GO:0002230	3	0.0390582	MTSS1|SLC1A3|KCNQ1|	http://amigo.geneontology.org/amigo/term/GO:0002230
positive regulation of cellular protein catabolic process	GO:1903364	3	0.0390582	ECSCR|SUMO3|RNF144B|	http://amigo.geneontology.org/amigo/term/GO:1903364
regulation of cell cycle process	GO:0010564	5	0.0395757	CTDSP2|ZNF207|PCNA|NEK11|SENP6|	http://amigo.geneontology.org/amigo/term/GO:0010564
regulation of gene expression	GO:0010468	17	0.0397796	GTF2H1|ZNF280B|DYDC2|FUBP1|GLI4|SERTAD1|FER|TMEM173|EPM2AIP1|NFXL1|NELL1|RIDA|BOLL|PTGER3|UMODL1|FOXJ3|MYRF|	http://amigo.geneontology.org/amigo/term/GO:0010468
cell adhesion	GO:0007155	8	0.0399749	MACF1|COL12A1|TIAM1|AMIGO3|KITLG|PTPRT|PTPRD|CNTN5|	http://amigo.geneontology.org/amigo/term/GO:0007155
olfactory bulb interneuron differentiation	GO:0021889	2	0.0399749	ROBO1|ERBB4|	http://amigo.geneontology.org/amigo/term/GO:0021889
amide transmembrane transporter activity	GO:0042887	2	0.0399749	SLC19A1|GPIHBP1|	http://amigo.geneontology.org/amigo/term/GO:0042887
threonine-type endopeptidase activity	GO:0004298	2	0.0399749	PSMA3|PSMA2|	http://amigo.geneontology.org/amigo/term/GO:0004298
eye photoreceptor cell differentiation	GO:0001754	2	0.0399749	STAT3|NTRK2|	http://amigo.geneontology.org/amigo/term/GO:0001754
negative regulation of response to cytokine stimulus	GO:0060761	2	0.0399749	ROBO1|TRAIP|	http://amigo.geneontology.org/amigo/term/GO:0060761
guanylate cyclase activity	GO:0004383	2	0.0399749	GUCA2B|GUCY1A2|	http://amigo.geneontology.org/amigo/term/GO:0004383
response to auditory stimulus	GO:0010996	2	0.0399749	NTRK2|SLC1A3|	http://amigo.geneontology.org/amigo/term/GO:0010996
whole membrane	GO:0098805	8	0.0407361	DPP4|VPS4B|NTRK2|ATG5|ANGPT1|SUN2|COPE|SEC22B|	http://amigo.geneontology.org/amigo/term/GO:0098805
positive regulation of autophagy of mitochondrion	GO:1903599	3	0.0409064	OBSCN|LARP1B|ATG5|	http://amigo.geneontology.org/amigo/term/GO:1903599
homophilic cell adhesion via plasma membrane adhesion molecules	GO:0007156	3	0.0409064	CDHR4|PCDH9|CDHR3|	http://amigo.geneontology.org/amigo/term/GO:0007156
cell projection morphogenesis	GO:0048858	5	0.0409272	ZNF280B|NTRK2|ASIP|ADCY1|POSTN|	http://amigo.geneontology.org/amigo/term/GO:0048858
DNA binding	GO:0003677	12	0.0409272	ZNF280B|HES2|NR2E3|NRL|FUBP1|LOC102408435|SCMH1|EPM2AIP1|TCF4|TIGD4|ZFAND3|PHTF1|	http://amigo.geneontology.org/amigo/term/GO:0003677
negative regulation of metabolic process	GO:0009892	12	0.0415296	DIS3L2|NUP54|UBE2G2|UBR5|NR2E3|SPINK4|POP1|ZC3H14|NFX1|TCF4|CHMP4A|CTDSP2|	http://amigo.geneontology.org/amigo/term/GO:0009892
hematopoietic or lymphoid organ development	GO:0048534	6	0.041807	KLF6|WDR7|PTPN22|KITLG|MAD1L1|ESCO2|	http://amigo.geneontology.org/amigo/term/GO:0048534
cell leading edge	GO:0031252	4	0.041807	ARHGEF26|PTK2|CDH2|PAFAH1B1|	http://amigo.geneontology.org/amigo/term/GO:0031252
ion transmembrane transporter activity	GO:0015075	7	0.0428103	KCNQ1|ANO4|FXYD3|ATP5S|DPP10|SLC33A1|LOC102389123_LOC102405871|	http://amigo.geneontology.org/amigo/term/GO:0015075
organelle	GO:0043226	39	0.0428103	ALDH6A1|FKBP4|FAM71B|ACTR10|FBLN2|NEGR1|LOC102389123_LOC102405871|TMEM150B|DNAJB4|CCDC91|AGBL4|NELL1|PRSS56|SUCLG2|RRM2|ZNF207|LLGL2|PTPRD|PSMA2|CAMK2D|CAMKV|PIK3R1|WDR7|CALCRL|PTGER3|LRP2|COPE|INKA1|ADARB1|ATG2B|WDR72|NEK11|MAPT|GOLGB1|TNPO1|SENP6|GDPD3|KDSR|ESCO2|	http://amigo.geneontology.org/amigo/term/GO:0043226
leukocyte activation	GO:0045321	6	0.0441575	ITFG2|PTPN22|PIK3R1|MAD1L1|NKX2-3|ITK|	http://amigo.geneontology.org/amigo/term/GO:0045321
regulation of establishment of protein localization	GO:0070201	6	0.0441575	HAVCR2|ATG5|TCF4|PRKN|ANGPT1|POSTN|	http://amigo.geneontology.org/amigo/term/GO:0070201
protein phosphorylation	GO:0006468	10	0.0446728	PHKB|CSNK1D|GDF1|KITLG|NEK11|VEGFC|CHAD|CTDSP2|ADCY1|CAMK2D|	http://amigo.geneontology.org/amigo/term/GO:0006468
organelle envelope	GO:0031967	7	0.0446728	TMEM173|MRPL32|MAD1L1|SLC25A40|CDS2|RNF144B|PAFAH1B1|	http://amigo.geneontology.org/amigo/term/GO:0031967
dephosphorylation	GO:0016311	5	0.0450561	PHLPP1|SMG6|PTPN22|MAGI2|PTPRD|	http://amigo.geneontology.org/amigo/term/GO:0016311
organic cyclic compound biosynthetic process	GO:1901362	17	0.0454822	PCNA|UBA7|GUCA2B|LRRFIP2|LOC102408435|FER|SIN3B|TINF2|EPM2AIP1|NFXL1|TBX6|GMPR2|PHTF1|ZNF696|FADS1|PPIA|MYRF|	http://amigo.geneontology.org/amigo/term/GO:1901362
endomembrane system	GO:0012505	16	0.0454822	HAVCR2|NHLRC1|FXYD3|SELENOP|ST6GALNAC3|CHMP4A|AGBL4|ESCO2|SEC22B|SUN2|ARHGAP32|PHTF1|PIK3R1|STIM2|POSTN|AVEN|	http://amigo.geneontology.org/amigo/term/GO:0012505
development of primary female sexual characteristics	GO:0046545	3	0.0454822	FANCF|UMODL1|PLA2G4A|	http://amigo.geneontology.org/amigo/term/GO:0046545
cyclic-nucleotide phosphodiesterase activity	GO:0004112	2	0.0454822	PDE4D|PDE10A|	http://amigo.geneontology.org/amigo/term/GO:0004112
regulation of smooth muscle cell migration	GO:0014910	2	0.0454822	POSTN|CAMK2D|	http://amigo.geneontology.org/amigo/term/GO:0014910
negative regulation of intracellular protein transport	GO:0090317	2	0.0454822	UBE2G2|ANGPT1|	http://amigo.geneontology.org/amigo/term/GO:0090317
forebrain neuron differentiation	GO:0021879	2	0.0454822	PTGER3|ERBB4|	http://amigo.geneontology.org/amigo/term/GO:0021879
central nervous system neuron axonogenesis	GO:0021955	2	0.0454822	PTK2|PAFAH1B1|	http://amigo.geneontology.org/amigo/term/GO:0021955
positive regulation of nucleotide metabolic process	GO:0045981	2	0.0454822	STAT3|GUCA2B|	http://amigo.geneontology.org/amigo/term/GO:0045981
protein localization to cell surface	GO:0034394	2	0.0454822	GPIHBP1|ANGPT1|	http://amigo.geneontology.org/amigo/term/GO:0034394
positive regulation of protein phosphorylation	GO:0001934	6	0.0461214	FBXW7|AKT2|CAB39|TNFRSF25|NRG3|CDH2|	http://amigo.geneontology.org/amigo/term/GO:0001934
mitochondrion	GO:0005739	9	0.0461214	ACSF2|ABCA12|CROT|OXR1|TMEM173|SLC25A40|IMMP2L|GMPPB|ESR1|	http://amigo.geneontology.org/amigo/term/GO:0005739
ubiquitin-dependent protein catabolic process	GO:0006511	5	0.046524	PTK2|NEDD8|PRKN|RNF144B|CSNK1D|	http://amigo.geneontology.org/amigo/term/GO:0006511
taxis	GO:0042330	5	0.0479982	TIAM1|DPYSL4|MAPK3|NRG3|FER|	http://amigo.geneontology.org/amigo/term/GO:0042330
autophagy	GO:0006914	5	0.0479982	ATG2B|VPS4B|PTPN22|SLC1A3|NHLRC1|	http://amigo.geneontology.org/amigo/term/GO:0006914
regulation of cell projection organization	GO:0031344	5	0.0479982	SDK1|PRKN|NRCAM|PTPRD|ATG5|	http://amigo.geneontology.org/amigo/term/GO:0031344
protein-containing complex subunit organization	GO:0043933	9	0.0482451	NUP54|MRPL32|CAB39|UPF1|SEC22B|LOC102392353|TCF4|POP1|RIDA|	http://amigo.geneontology.org/amigo/term/GO:0043933
